# Supplementary material for: Predicting the potential distribution of 12 threatened medicinal plants on the Qinghai‐Tibet Plateau, with a maximum entropy model
Source: Ecol Evol. 2024 Feb 15;14(2):e11042. doi: 10.1002/ece3.11042 (PMC10867876; doi:10.1002/ece3.11042)
Supplement: Supplementary file 9 — Table S1 [file ECE3-14-e11042-s011.xlsx]

## Sheet: Gentiana lhassica
Table S1 The date on the locations of 12 threatened medicinal plants
ID	Species	x	y	Data source
1	Gentiana lhassica	91.8621	29.8902	https://www.cvh.ac.cn/spms/detail.php?id=2149d6fe
2	Gentiana lhassica	97.9497	31.6844	https://www.cvh.ac.cn/spms/detail.php?id=eaa8de95
3	Gentiana lhassica	98.2894	31.5053	https://www.cvh.ac.cn/spms/detail.php?id=eaa8e257
4	Gentiana lhassica	92.3633	29.8244	https://www.cvh.ac.cn/spms/detail.php?id=f2a76783
5	Gentiana lhassica	96.6917	31.4169	https://www.cvh.ac.cn/spms/detail.php?id=9c5c4824
6	Gentiana lhassica	92.35	29.8067	https://www.cvh.ac.cn/spms/detail.php?id=9c5d12c2
7	Gentiana lhassica	96.6833	32.8833	https://www.cvh.ac.cn/spms/detail.php?id=ec64dbdf
8	Gentiana lhassica	96.85	33.05	https://www.cvh.ac.cn/spms/detail.php?id=ec7ad129
9	Gentiana lhassica	96.6833	32.8833	https://www.cvh.ac.cn/spms/detail.php?id=f2a5a53f
10	Gentiana lhassica	97.3833	33.1833	https://www.cvh.ac.cn/spms/detail.php?id=f2a682f0
11	Gentiana lhassica	97.2833	32.8	https://www.cvh.ac.cn/spms/detail.php?id=f2a9b38d
12	Gentiana lhassica	96.692533	32.886417	https://www.gbif.org/occurrence/3356447302
13	Gentiana lhassica	91.07	29.67	https://www.gbif.org/occurrence/615326616
14	Gentiana lhassica	92.37	29.02	https://www.gbif.org/occurrence/615326617
15	Gentiana lhassica	91.48	30.28	https://www.gbif.org/occurrence/615326620
16	Gentiana lhassica	92.35	29.03	https://www.gbif.org/occurrence/615326619
17	Gentiana lhassica	97.283333	32.8	https://www.gbif.org/occurrence/1998310814
18	Gentiana lhassica	97.379444	33.1769	https://www.gbif.org/occurrence/1057449723
19	Gentiana lhassica	97.2775	32.7967	https://www.gbif.org/occurrence/1056690271
20	Gentiana lhassica	96.855	33.0464	https://www.gbif.org/occurrence/1056734355
21	Gentiana lhassica	96.685	32.8831	https://www.gbif.org/occurrence/1056495692
22	Gentiana lhassica	97.3794	33.1769	https://www.gbif.org/occurrence/147032877
23	Gentiana lhassica	96.5708	31.8781	https://www.gbif.org/occurrence/1057041898
24	Gentiana lhassica	96.48	32.2	https://www.gbif.org/occurrence/4043680916
25	Gentiana lhassica	96.77	32.77	https://www.gbif.org/occurrence/2417734505
26	Gentiana lhassica	91.9	28.12	https://www.gbif.org/occurrence/615326622
27	Gentiana lhassica	92.28	29.87	https://www.gbif.org/occurrence/615326624
28	Gentiana lhassica	90.73	29.78	https://www.gbif.org/occurrence/615326655
29	Gentiana lhassica	90.62	30.28	https://www.gbif.org/occurrence/615326627
30	Gentiana lhassica	91.77	29.23	https://www.gbif.org/occurrence/4044619551
31	Gentiana lhassica	93.67	31.48	https://www.gbif.org/occurrence/2417675630
32	Gentiana lhassica	98.21	31.49	https://www.gbif.org/occurrence/2417686285
33	Gentiana lhassica	96.67	32.77	https://www.gbif.org/occurrence/2417738445
34	Gentiana lhassica	91.9	28.12	https://www.gbif.org/occurrence/615326622
35	Gentiana lhassica	92.59	29.14	https://www.gbif.org/occurrence/2417363863
36	Gentiana lhassica	93.24	29.88	https://www.gbif.org/occurrence/2417533862
37	Gentiana lhassica	93.07	29.04	https://www.gbif.org/occurrence/2417628947
38	Gentiana lhassica	92.3471	29.8266	DOI: 10.16438/j.0513-4870.2021-0527

## Sheet: Rhodiola alterna
Table S1 The date on the locations of 12 threatened medicinal plants
ID	Species	x	y	Data source
1	Rhodiola alterna	86.9568	28.3585	https://www.cvh.ac.cn/spms/detail.php?id=21dadcdd
2	Rhodiola alterna	98.1936	30.9069	https://www.cvh.ac.cn/spms/detail.php?id=e73a3402
3	Rhodiola alterna	97.4719	31.4058	https://www.cvh.ac.cn/spms/detail.php?id=e73d8527
4	Rhodiola alterna	98.6785	29.3721	https://www.cvh.ac.cn/spms/detail.php?id=f87c1882
5	Rhodiola alterna	97.471944	31.405833	https://www.gbif.org/occurrence/2012887912
6	Rhodiola alterna	98.1936	30.7236	https://www.gbif.org/occurrence/1928609609
7	Rhodiola alterna	98.1936	30.9069	https://www.gbif.org/occurrence/2012887863
8	Rhodiola alterna	96.6053	31.1842	https://www.gbif.org/occurrence/1228408165
9	Rhodiola alterna	96.5192	31.244444	https://www.gbif.org/occurrence/1998603140
10	Rhodiola alterna	96.605278	31.1842	https://www.gbif.org/occurrence/1998732876
11	Rhodiola alterna	91.35	29.66666	https://www.gbif.org/occurrence/4060965055
12	Rhodiola alterna	96.97	31.08	https://www.gbif.org/occurrence/615386820
13	Rhodiola alterna	91.09	30.47	https://www.gbif.org/occurrence/2417585422
14	Rhodiola alterna	93.6796	31.480245	https://www.gbif.org/occurrence/1030758277
15	Rhodiola alterna	98.6	29.68	https://www.gbif.org/occurrence/4043004496
16	Rhodiola alterna	93.78	31.88	https://www.gbif.org/occurrence/4043885592
17	Rhodiola alterna	96.6	31.22	https://www.gbif.org/occurrence/4045214487

## Sheet: Lomatogoniopsis alpina
Table S1 The date on the locations of 12 threatened medicinal plants
ID	Species	x	y	Data source
1	Lomatogoniopsis alpina	102.598	32.2329	https://www.cvh.ac.cn/spms/detail.php?id=9bd6ec33
2	Lomatogoniopsis alpina	101.08	32.0825	https://www.cvh.ac.cn/spms/detail.php?id=9c5c8172
3	Lomatogoniopsis alpina	102.314	31.7061	https://www.cvh.ac.cn/spms/detail.php?id=9c5c9131
4	Lomatogoniopsis alpina	103.508	33.6439	https://www.cvh.ac.cn/spms/detail.php?id=9c5cb84f
5	Lomatogoniopsis alpina	98.9089	31.9289	https://www.cvh.ac.cn/spms/detail.php?id=e90977e1
6	Lomatogoniopsis alpina	99.4508	31.1089	https://www.cvh.ac.cn/spms/detail.php?id=9c5c3fc2
7	Lomatogoniopsis alpina	99.9517	31.4075	https://www.cvh.ac.cn/spms/detail.php?id=9c5c9f51
8	Lomatogoniopsis alpina	100.258	30.2181	https://www.cvh.ac.cn/spms/detail.php?id=9c5cc156
9	Lomatogoniopsis alpina	98.9036	31.9531	https://www.cvh.ac.cn/spms/detail.php?id=9c5cea49
10	Lomatogoniopsis alpina	100.375	32.5081	https://www.cvh.ac.cn/spms/detail.php?id=9c5cad86
11	Lomatogoniopsis alpina	96.6053	31.1842	https://www.cvh.ac.cn/spms/detail.php?id=9c5bf4b4
12	Lomatogoniopsis alpina	97.2167	32.75	https://www.cvh.ac.cn/spms/detail.php?id=ec64876d
13	Lomatogoniopsis alpina	96.7167	33.1333	https://www.cvh.ac.cn/spms/detail.php?id=ec648884
14	Lomatogoniopsis alpina	103.663	32.987667	https://www.gbif.org/occurrence/1697863164
15	Lomatogoniopsis alpina	103.667	32.9833	https://www.gbif.org/occurrence/1949920268
16	Lomatogoniopsis alpina	96.7181	33.1272	https://www.gbif.org/occurrence/1056616492
17	Lomatogoniopsis alpina	96.855	33.0464	https://www.gbif.org/occurrence/1056867199
18	Lomatogoniopsis alpina	96.8989	32.8297	https://www.gbif.org/occurrence/1055481270
19	Lomatogoniopsis alpina	97.2147	32.7528	https://www.gbif.org/occurrence/1055710807
20	Lomatogoniopsis alpina	96.7181	33.1272	https://www.gbif.org/occurrence/147040433
21	Lomatogoniopsis alpina	96.855	33.0464	https://www.gbif.org/occurrence/147040435
22	Lomatogoniopsis alpina	96.8989	32.8297	https://www.gbif.org/occurrence/147040437
23	Lomatogoniopsis alpina	97.2147	32.7528	https://www.gbif.org/occurrence/147040440
24	Lomatogoniopsis alpina	96.67	32.77	https://www.gbif.org/occurrence/2417734122
25	Lomatogoniopsis alpina	99.5619	33.3564	https://www.gbif.org/occurrence/1057192262
26	Lomatogoniopsis alpina	100.432	33.2975	https://www.gbif.org/occurrence/1057634970
27	Lomatogoniopsis alpina	100.207	33.3844	https://www.gbif.org/occurrence/1055570284
28	Lomatogoniopsis alpina	100.432	33.2975	https://www.gbif.org/occurrence/1057634970
29	Lomatogoniopsis alpina	100.207	33.3844	https://www.gbif.org/occurrence/1055570284
30	Lomatogoniopsis alpina	99.5592	33.3558	https://www.gbif.org/occurrence/1998763857
31	Lomatogoniopsis alpina	100.424	33.2881	https://www.gbif.org/occurrence/1999041378
32	Lomatogoniopsis alpina	100.432	33.2975	https://www.gbif.org/occurrence/575278535
33	Lomatogoniopsis alpina	100.207	33.3844	https://www.gbif.org/occurrence/147040470
34	Lomatogoniopsis alpina	99.5619	33.3564	https://www.gbif.org/occurrence/147040472

## Sheet: Fritillaria unibracteata
Table S1 The date on the locations of 12 threatened medicinal plants
ID	Species	x	y	Data source
1	Fritillaria unibracteata	102.774	31.5931	https://www.cvh.ac.cn/spms/detail.php?id=f9746f13
2	Fritillaria unibracteata	100.502	34.5664	https://www.cvh.ac.cn/spms/detail.php?id=efb18d06
3	Fritillaria unibracteata	103.945	31.6582	https://www.cvh.ac.cn/spms/detail.php?id=fa1eb817
4	Fritillaria unibracteata	102.905	30.9256	https://www.gbif.org/occurrence/3759498563
5	Fritillaria unibracteata	103.698	32.9842	doi: 10.3724/SP.J.1258.2013.00019
6	Fritillaria unibracteata	103.716	33.03	doi: 10.3724/SP.J.1258.2013.00019
7	Fritillaria unibracteata	103.71	32.9867	doi: 10.3724/SP.J.1258.2013.00019
8	Fritillaria unibracteata	101.112	33.2901	https://www.gbif.org/occurrence/2252010516
9	Fritillaria unibracteata	102.594	32.8652	https://www.gbif.org/occurrence/1697852320
10	Fritillaria unibracteata	103.715	33.0128	https://www.gbif.org/occurrence/575176952
11	Fritillaria unibracteata	100.241	34.7078	https://www.gbif.org/occurrence/575028771
12	Fritillaria unibracteata	100.217	34.366667	https://www.gbif.org/occurrence/575083441
13	Fritillaria unibracteata	99.9225	35.8339	https://www.gbif.org/occurrence/574760378
14	Fritillaria unibracteata	99.8636	34.5864	https://www.gbif.org/occurrence/1057057302
15	Fritillaria unibracteata	103.599	32.638	https://www.gbif.org/occurrence/1030871443
16	Fritillaria unibracteata	102.544	32.7909	https://www.gbif.org/occurrence/1030870938
17	Fritillaria unibracteata	101.866	30.14136	https://www.gbif.org/occurrence/1030870841
18	Fritillaria unibracteata	102.298	31.7124	doi：10．16779／j．cnki．1003—5508．2016．02．016
19	Fritillaria unibracteata	102.279	31.7269	doi：10．16779／j．cnki．1003—5508．2016．02．016
20	Fritillaria unibracteata	102.268	31.7401	doi：10．16779／j．cnki．1003—5508．2016．02．016
21	Fritillaria unibracteata	102.278	31.8068	doi：10．16779／j．cnki．1003—5508．2016．02．016
22	Fritillaria unibracteata	102.269	31.7507	doi：10．16779／j．cnki．1003—5508．2016．02．016
23	Fritillaria unibracteata	103.683	32.9939	doi：10. 7525/j. issn. 1673-5102. 2021. 05. 004
24	Fritillaria unibracteata	103.65	32.7967	doi：10. 7525/j. issn. 1673-5102. 2021. 05. 004
25	Fritillaria unibracteata	103.733	31.7642	doi：10. 7525/j. issn. 1673-5102. 2021. 05. 004
26	Fritillaria unibracteata	103.725	31.7739	doi：10. 7525/j. issn. 1673-5102. 2021. 05. 004
27	Fritillaria unibracteata	103.44	30.9181	doi：10. 7525/j. issn. 1673-5102. 2021. 05. 004
28	Fritillaria unibracteata	102.511	32.1755	https://doi.org/10.1016/j.gecco.2020.e01323
29	Fritillaria unibracteata	102.575	32.7621	https://doi.org/10.1016/j.gecco.2020.e01323
30	Fritillaria unibracteata	103.507	32.8903	https://doi.org/10.1016/j.gecco.2020.e01323
31	Fritillaria unibracteata	103.352	33.0573	https://doi.org/10.1016/j.gecco.2020.e01323
32	Fritillaria unibracteata	103.617	32.7833	DOI：10．5846／stxb201505251041
33	Fritillaria unibracteata	103.667	32.9833	DOI：10．5846／stxb201505251041

## Sheet: Fritillaria przewalskii
Table S1 The date on the locations of 12 threatened medicinal plants
ID	Species	x	y	Data source
1	Fritillaria przewalskii	100.681	31.3994	https://www.cvh.ac.cn/spms/detail.php?id=205569df
2	Fritillaria przewalskii	100.682	31.3903	https://www.cvh.ac.cn/spms/detail.php?id=20556a84
3	Fritillaria przewalskii	100.687	31.3813	https://www.cvh.ac.cn/spms/detail.php?id=20556b34
4	Fritillaria przewalskii	100.682	31.3796	https://www.cvh.ac.cn/spms/detail.php?id=20556bd0
5	Fritillaria przewalskii	100.672	31.3774	https://www.cvh.ac.cn/spms/detail.php?id=20556c6d
6	Fritillaria przewalskii	100.667	31.3774	https://www.cvh.ac.cn/spms/detail.php?id=20556d0c
7	Fritillaria przewalskii	100.67	31.3705	https://www.cvh.ac.cn/spms/detail.php?id=20556daa
8	Fritillaria przewalskii	100.676	31.3749	https://www.cvh.ac.cn/spms/detail.php?id=20556e4b
9	Fritillaria przewalskii	100.193	31.6036	https://www.cvh.ac.cn/spms/detail.php?id=f974950d
10	Fritillaria przewalskii	100.869	31.8256	https://www.cvh.ac.cn/spms/detail.php?id=f9a4b8be
11	Fritillaria przewalskii	101.88	35.301	https://www.mdpi.com/2071-1050/15/3/2833
12	Fritillaria przewalskii	101.562	36.303	https://www.mdpi.com/2071-1050/15/3/2833
13	Fritillaria przewalskii	101.259	35.096	https://www.mdpi.com/2071-1050/15/3/2833
14	Fritillaria przewalskii	99.923	35.833	https://www.mdpi.com/2071-1050/15/3/2833
15	Fritillaria przewalskii	99.805	35.498	https://www.mdpi.com/2071-1050/15/3/2833
16	Fritillaria przewalskii	100.317	35.401	https://www.mdpi.com/2071-1050/15/3/2833
17	Fritillaria przewalskii	100.87	34.918	https://www.mdpi.com/2071-1050/15/3/2833
18	Fritillaria przewalskii	100.47	34.537	https://www.mdpi.com/2071-1050/15/3/2833
19	Fritillaria przewalskii	100.293	34.298	https://www.mdpi.com/2071-1050/15/3/2833
20	Fritillaria przewalskii	99.698	33.746	https://www.mdpi.com/2071-1050/15/3/2833
21	Fritillaria przewalskii	100.758	33.275	https://www.mdpi.com/2071-1050/15/3/2833
22	Fritillaria przewalskii	100.872	33.302	https://www.mdpi.com/2071-1050/15/3/2833
23	Fritillaria przewalskii	101.033	33.779	https://www.mdpi.com/2071-1050/15/3/2833
24	Fritillaria przewalskii	100.131	34.776	https://www.mdpi.com/2071-1050/15/3/2833
25	Fritillaria przewalskii	101.589	36.259	https://www.mdpi.com/2071-1050/15/3/2833
26	Fritillaria przewalskii	100.317	35.406	https://www.mdpi.com/2071-1050/15/3/2833
27	Fritillaria przewalskii	99.836	35.405	https://www.mdpi.com/2071-1050/15/3/2833
28	Fritillaria przewalskii	96.526	33.445	https://www.mdpi.com/2071-1050/15/3/2833
29	Fritillaria przewalskii	96.457	33.412	https://www.mdpi.com/2071-1050/15/3/2833
30	Fritillaria przewalskii	96.695	32.893	https://www.mdpi.com/2071-1050/15/3/2833
31	Fritillaria przewalskii	96.613	32.708	https://www.mdpi.com/2071-1050/15/3/2833
32	Fritillaria przewalskii	96.447	32.547	https://www.mdpi.com/2071-1050/15/3/2833
33	Fritillaria przewalskii	96.511	31.975	https://www.mdpi.com/2071-1050/15/3/2833
34	Fritillaria przewalskii	96.709	32.896	https://www.mdpi.com/2071-1050/15/3/2833
35	Fritillaria przewalskii	97.458	32.115	https://www.mdpi.com/2071-1050/15/3/2833
36	Fritillaria przewalskii	97.963	32.086	https://www.mdpi.com/2071-1050/15/3/2833
37	Fritillaria przewalskii	98.059	32.974	https://www.mdpi.com/2071-1050/15/3/2833
38	Fritillaria przewalskii	98.039	32.64	https://www.mdpi.com/2071-1050/15/3/2833
39	Fritillaria przewalskii	98.558	32.268	https://www.mdpi.com/2071-1050/15/3/2833
40	Fritillaria przewalskii	98.988	32.079	https://www.mdpi.com/2071-1050/15/3/2833
41	Fritillaria przewalskii	99.59	31.728	https://www.mdpi.com/2071-1050/15/3/2833
42	Fritillaria przewalskii	100.171	31.603	https://www.mdpi.com/2071-1050/15/3/2833
43	Fritillaria przewalskii	100.731	31.744	https://www.mdpi.com/2071-1050/15/3/2833
44	Fritillaria przewalskii	100.467	32.083	https://www.mdpi.com/2071-1050/15/3/2833
45	Fritillaria przewalskii	100.387	32.505	https://www.mdpi.com/2071-1050/15/3/2833
46	Fritillaria przewalskii	100.568	32.688	https://www.mdpi.com/2071-1050/15/3/2833
47	Fritillaria przewalskii	100.415	33.279	https://www.mdpi.com/2071-1050/15/3/2833
48	Fritillaria przewalskii	99.69	33.752	https://www.mdpi.com/2071-1050/15/3/2833
49	Fritillaria przewalskii	100.234	34.224	https://www.mdpi.com/2071-1050/15/3/2833
50	Fritillaria przewalskii	100.467	34.201	https://www.mdpi.com/2071-1050/15/3/2833
51	Fritillaria przewalskii	101.466	33.169	https://www.mdpi.com/2071-1050/15/3/2833
52	Fritillaria przewalskii	102.117	32.711	https://www.mdpi.com/2071-1050/15/3/2833
53	Fritillaria przewalskii	102.999	32.971	https://www.mdpi.com/2071-1050/15/3/2833
54	Fritillaria przewalskii	103.451	32.908	https://www.mdpi.com/2071-1050/15/3/2833
55	Fritillaria przewalskii	103.516	33.641	https://www.mdpi.com/2071-1050/15/3/2833
56	Fritillaria przewalskii	103.125	34.25	https://www.mdpi.com/2071-1050/15/3/2833
57	Fritillaria przewalskii	102.323	34.494	https://www.mdpi.com/2071-1050/15/3/2833
58	Fritillaria przewalskii	102.481	34.551	https://www.mdpi.com/2071-1050/15/3/2833
59	Fritillaria przewalskii	102.109	34.073	https://www.mdpi.com/2071-1050/15/3/2833
60	Fritillaria przewalskii	102.182	34.096	https://www.mdpi.com/2071-1050/15/3/2833
61	Fritillaria przewalskii	101.993	34.508	https://www.mdpi.com/2071-1050/15/3/2833
62	Fritillaria przewalskii	101.85	35.225	https://www.mdpi.com/2071-1050/15/3/2833
63	Fritillaria przewalskii	98.1029	32.979	https://www.gbif.org/occurrence/1030871482
64	Fritillaria przewalskii	100.333	32.2681	https://www.gbif.org/occurrence/1030871008
65	Fritillaria przewalskii	101.866	30.1413603	https://www.gbif.org/occurrence/1030871481
66	Fritillaria przewalskii	98.5809	31.8061	https://www.gbif.org/occurrence/1030871453
67	Fritillaria przewalskii	100.333	32.2681	https://www.gbif.org/occurrence/1030871450
68	Fritillaria przewalskii	102.522	35.2026	https://www.gbif.org/occurrence/1303777966
69	Fritillaria przewalskii	102.927	34.246718	https://www.gbif.org/occurrence/3456350950
70	Fritillaria przewalskii	103.183	31.031	https://www.gbif.org/occurrence/2823231405
71	Fritillaria przewalskii	103.916	34.2497	https://www.gbif.org/occurrence/607592119
72	Fritillaria przewalskii	101.521	34.5222	https://www.gbif.org/occurrence/574955220

## Sheet: Rheum tanguticum
Table S1 The date on the locations of 12 threatened medicinal plants
ID	Species	x	y	Data source
1	Rheum tanguticum	95.0153	32.0078	https://www.cvh.ac.cn/spms/detail.php?id=9c5e35f4
2	Rheum tanguticum	99.0031	38.0062	https://www.cvh.ac.cn/spms/detail.php?id=4d04b982
3	Rheum tanguticum	94.0026	34.0069	https://www.cvh.ac.cn/spms/detail.php?id=1f83f56a
4	Rheum tanguticum	97.0121	33.0156	https://www.cvh.ac.cn/spms/detail.php?id=20e1f67c
5	Rheum tanguticum	100.003	38.0035	https://www.cvh.ac.cn/spms/detail.php?id=20e1f729
6	Rheum tanguticum	100.93	32.65	DOI10.1016/j.bse.2016.09.006
7	Rheum tanguticum	100.43	33.3	DOI10.1016/j.bse.2016.09.006
8	Rheum tanguticum	100.24	34.8	DOI10.1016/j.bse.2016.09.006
9	Rheum tanguticum	97.29	30.69	DOI10.1016/j.bse.2016.09.006
10	Rheum tanguticum	99.81	33.8	DOI10.1016/j.bse.2016.09.006
11	Rheum tanguticum	101.19	34.52	DOI10.1016/j.bse.2016.09.006
12	Rheum tanguticum	101.49	35.05	DOI10.1016/j.bse.2016.09.006
13	Rheum tanguticum	100.35	30.03	DOI10.1016/j.bse.2016.09.006
14	Rheum tanguticum	96.51	31.24	DOI10.1016/j.bse.2016.09.006
15	Rheum tanguticum	100.006	34.0075	https://cstr.cn/CSTR:35001.37.01.33233.20100073
16	Rheum tanguticum	99.0097	33.0114	https://cstr.cn/CSTR:35001.37.01.33233.20100073
17	Rheum tanguticum	100.001	32.0007	https://cstr.cn/CSTR:35001.37.01.33233.20100073
18	Rheum tanguticum	100.017	33.0114	https://cstr.cn/CSTR:35001.37.01.33233.20100073
19	Rheum tanguticum	100.009	33.0152	https://cstr.cn/CSTR:35001.37.01.33233.20100073
20	Rheum tanguticum	99.0048	33.0034	https://cstr.cn/CSTR:35001.37.01.33233.20100073
21	Rheum tanguticum	100.007	33.0081	https://cstr.cn/CSTR:35001.37.01.33233.20100073
22	Rheum tanguticum	99.0144	33.0068	https://cstr.cn/CSTR:35001.37.01.33233.20100073
23	Rheum tanguticum	99.0077	33.0076	https://cstr.cn/CSTR:35001.37.01.33233.20100073
24	Rheum tanguticum	100.014	32.0007	https://cstr.cn/CSTR:35001.37.01.33233.20100073
25	Rheum tanguticum	102.006	37.0027	https://cstr.cn/CSTR:35001.37.01.33233.20100073
26	Rheum tanguticum	101.004	37.0037	https://cstr.cn/CSTR:35001.37.01.33233.20100073
27	Rheum tanguticum	101.011	35.0099	https://cstr.cn/CSTR:35001.37.01.33233.20100073
28	Rheum tanguticum	100.002	35.0076	https://cstr.cn/CSTR:35001.37.01.33233.20100073
29	Rheum tanguticum	101.005	36.0083	https://cstr.cn/CSTR:35001.37.01.33233.20100073
30	Rheum tanguticum	101.007	36.0085	https://cstr.cn/CSTR:35001.37.01.33233.20100073
31	Rheum tanguticum	98.0045	29.0063	https://cstr.cn/CSTR:35001.37.01.33233.20100073
32	Rheum tanguticum	100.01	34.0136	https://www.cvh.ac.cn/spms/detail.php?id=f851db7b
33	Rheum tanguticum	97.0094	31.0078	https://www.cvh.ac.cn/spms/detail.php?id=f851ddef
34	Rheum tanguticum	100.014	34.0089	https://www.cvh.ac.cn/spms/detail.php?id=f851d5f0
35	Rheum tanguticum	99.0164	34.0003	https://www.cvh.ac.cn/spms/detail.php?id=f851d72f
36	Rheum tanguticum	99.0164	33.0117	https://www.cvh.ac.cn/spms/detail.php?id=f851d86e
37	Rheum tanguticum	100.015	33.0133	https://www.cvh.ac.cn/spms/detail.php?id=f851dae0
38	Rheum tanguticum	99.0048	34.002	https://www.cvh.ac.cn/spms/detail.php?id=f851dcb6
39	Rheum tanguticum	100.011	34.0078	https://www.cvh.ac.cn/spms/detail.php?id=fe646b31
40	Rheum tanguticum	99.8833	33.7239	https://www.cvh.ac.cn/spms/detail.php?id=f851d9a7
41	Rheum tanguticum	102.057	36.3327	https://cstr.cn/CSTR:35001.37.01.33233.20210095
42	Rheum tanguticum	100.628	34.6571	https://cstr.cn/CSTR:35001.37.01.33233.20210095
43	Rheum tanguticum	100.261	32.8263	https://cstr.cn/CSTR:35001.37.01.33233.20210095
44	Rheum tanguticum	100.779	33.2373	https://cstr.cn/CSTR:35001.37.01.33233.20210095
45	Rheum tanguticum	99.4829	33.7011	https://cstr.cn/CSTR:35001.37.01.33233.20210095
46	Rheum tanguticum	100.26	33.6521	https://cstr.cn/CSTR:35001.37.01.33233.20210095
47	Rheum tanguticum	100.814	34.7847	https://cstr.cn/CSTR:35001.37.01.33233.20210095
48	Rheum tanguticum	101.817	35.0735	https://cstr.cn/CSTR:35001.37.01.33233.20210095
49	Rheum tanguticum	101.662	34.5423	https://cstr.cn/CSTR:35001.37.01.33233.20210095
50	Rheum tanguticum	101.985	35.3832	https://cstr.cn/CSTR:35001.37.01.33233.20210095
51	Rheum tanguticum	102.281	36.0634	https://cstr.cn/CSTR:35001.37.01.33233.20210095
52	Rheum tanguticum	100.458	34.5341	https://cstr.cn/CSTR:35001.37.01.33233.20210095
53	Rheum tanguticum	100.408	34.4772	https://cstr.cn/CSTR:35001.37.01.33233.20210095
54	Rheum tanguticum	100.407	34.4773	https://cstr.cn/CSTR:35001.37.01.33233.20210095
55	Rheum tanguticum	100.489	34.362	https://cstr.cn/CSTR:35001.37.01.33233.20210095
56	Rheum tanguticum	100.489	34.362	https://cstr.cn/CSTR:35001.37.01.33233.20210095
57	Rheum tanguticum	101.03	33.7953	https://cstr.cn/CSTR:35001.37.01.33233.20210095
58	Rheum tanguticum	101.477	33.4275	https://cstr.cn/CSTR:35001.37.01.33233.20210095
59	Rheum tanguticum	102.33	36.14	https://www.gbif.org/occurrence/3351144265
60	Rheum tanguticum	101.112	33.2901	https://www.gbif.org/occurrence/2465105646
61	Rheum tanguticum	100.609	34.648333	https://www.gbif.org/occurrence/574983879
62	Rheum tanguticum	100.627	34.658333	https://www.gbif.org/occurrence/1056358721
63	Rheum tanguticum	100.244	34.7078	https://www.gbif.org/occurrence/1055425362
64	Rheum tanguticum	98.580912	31.806120	https://www.gbif.org/occurrence/1030828054

## Sheet: Arenaria brevipetala
Table S1 The date on the locations of 12 threatened medicinal plants
ID	Species	x	y	Data source
1	Arenaria brevipetala	99.9781	30.1811	https://www.gbif.org/occurrence/2284421650
2	Arenaria brevipetala	96.685	32.8831	https://www.gbif.org/occurrence/1056276314
3	Arenaria brevipetala	96.4597	31.9272	https://www.gbif.org/occurrence/1999414043
4	Arenaria brevipetala	91.9212	28.9166	https://www.cvh.ac.cn/spms/detail.php?id=e6f16cac
5	Arenaria brevipetala	91.2599	29.4122	https://www.cvh.ac.cn/spms/detail.php?id=e6f1b332
6	Arenaria brevipetala	98.9685	30.9682	https://www.cvh.ac.cn/spms/detail.php?id=203ee930
7	Arenaria brevipetala	98.9762	30.9582	https://www.cvh.ac.cn/spms/detail.php?id=203ee9d8
8	Arenaria brevipetala	98.9702	30.9561	https://www.cvh.ac.cn/spms/detail.php?id=203eea7d
9	Arenaria brevipetala	98.976	30.9535	https://www.cvh.ac.cn/spms/detail.php?id=203eeb24
10	Arenaria brevipetala	98.973	30.956	https://www.cvh.ac.cn/spms/detail.php?id=203eebd0
11	Arenaria brevipetala	98.967	30.9544	https://www.cvh.ac.cn/spms/detail.php?id=203eec80
12	Arenaria brevipetala	98.9743	30.9546	https://www.cvh.ac.cn/spms/detail.php?id=203eed2a
13	Arenaria brevipetala	98.983	30.9608	https://www.cvh.ac.cn/spms/detail.php?id=203eedd2
14	Arenaria brevipetala	101.534	30.0205	https://www.cvh.ac.cn/spms/detail.php?id=9c26142f
15	Arenaria brevipetala	93.6645	34.0287	https://www.cvh.ac.cn/spms/detail.php?id=4cd2794d
16	Arenaria brevipetala	96.4808	32.9407	https://www.cvh.ac.cn/spms/detail.php?id=4cd49185
17	Arenaria brevipetala	100.054	29.1373	https://www.cvh.ac.cn/spms/detail.php?id=f87cb61e
18	Arenaria brevipetala	101.804	30.0742	https://www.cvh.ac.cn/spms/detail.php?id=f7df1827
19	Arenaria brevipetala	101.38	37.34	DOI：10. 14188/j. ajsh. 2022. 01. 007
20	Arenaria brevipetala	101.245	33.4053	DOI：10. 14188/j. ajsh. 2022. 01. 007
21	Arenaria brevipetala	99.1931	35.3594	DOI：10. 14188/j. ajsh. 2022. 01. 007
22	Arenaria brevipetala	99.1457	34.5323	DOI：10. 14188/j. ajsh. 2022. 01. 007
23	Arenaria brevipetala	97.6576	34.1281	DOI：10. 14188/j. ajsh. 2022. 01. 007
24	Arenaria brevipetala	94.0496	35.6776	DOI：10. 14188/j. ajsh. 2022. 01. 007
25	Arenaria brevipetala	96.67	32.77	https://www.gbif.org/occurrence/2417732959
26	Arenaria brevipetala	101.28	27.93	https://www.gbif.org/occurrence/4045552529
27	Arenaria brevipetala	98.58	31.82	https://www.gbif.org/occurrence/4043299759
28	Arenaria brevipetala	98.21	31.49	https://www.gbif.org/occurrence/2417688284
29	Arenaria brevipetala	102.37	31	https://www.gbif.org/occurrence/4043534340
30	Arenaria brevipetala	101.5	29	https://www.gbif.org/occurrence/2417298825
31	Arenaria brevipetala	98.58	31.8	https://www.gbif.org/occurrence/2417580132
32	Arenaria brevipetala	101.02	30.03	https://www.gbif.org/occurrence/4045130432
33	Arenaria brevipetala	101.12	30.98	https://www.gbif.org/occurrence/4043406920
34	Arenaria brevipetala	99.8	28.93	https://www.gbif.org/occurrence/4045457566
35	Arenaria brevipetala	101.48	33.43	https://www.gbif.org/occurrence/4043268179
36	Arenaria brevipetala	96.22	32.27	https://www.gbif.org/occurrence/2417409690
37	Arenaria brevipetala	99.98	31.62	https://www.gbif.org/occurrence/4043805651

## Sheet: Fritillaria delavayi
Table S1 The date on the locations of 12 threatened medicinal plants
ID	Species	x	y	Data source
1	Fritillaria delavayi	98.8877	30.9698	https://www.cvh.ac.cn/spms/detail.php?id=2040321d
2	Fritillaria delavayi	98.9032	30.9759	https://www.cvh.ac.cn/spms/detail.php?id=204032c1
3	Fritillaria delavayi	99.9553	29.339	https://www.cvh.ac.cn/spms/detail.php?id=9bec3189
4	Fritillaria delavayi	99.9507	31.4096	https://www.cvh.ac.cn/spms/detail.php?id=f4c8fd51
5	Fritillaria delavayi	99.9033	29.5964	https://www.cvh.ac.cn/spms/detail.php?id=eab279ef
6	Fritillaria delavayi	99.8845	27.6106	https://www.cvh.ac.cn/spms/detail.php?id=f9a4b81b
7	Fritillaria delavayi	97.5461	31.3	https://www.cvh.ac.cn/spms/detail.php?id=f02ce076
8	Fritillaria delavayi	100.718	29.5785	https://www.gbif.org/occurrence/2992667429
9	Fritillaria delavayi	99.583965	27.7859	https://www.gbif.org/occurrence/2294486575
10	Fritillaria delavayi	99.858	28.127	https://www.gbif.org/occurrence/3760065415
11	Fritillaria delavayi	89.463	27.6446	https://www.gbif.org/occurrence/3334778647
12	Fritillaria delavayi	99.6922	29.1	https://www.gbif.org/occurrence/147031334
13	Fritillaria delavayi	91.35	29.6667	https://www.gbif.org/occurrence/4061716911
14	Fritillaria delavayi	98.6494	28.6461	https://www.gbif.org/occurrence/4060965269
15	Fritillaria delavayi	99.8469	28.5939	https://www.gbif.org/occurrence/147031127
16	Fritillaria delavayi	100.212	27	https://www.gbif.org/occurrence/574767554
17	Fritillaria delavayi	101.27	27.92	https://www.gbif.org/occurrence/2417632158
18	Fritillaria delavayi	99.706	27.8231	https://www.gbif.org/occurrence/1030869547
19	Fritillaria delavayi	99.7993	28.9321	https://www.gbif.org/occurrence/1030869743
20	Fritillaria delavayi	96.91	30.05	https://www.gbif.org/occurrence/2417327416
21	Fritillaria delavayi	97.18	31.13	https://www.gbif.org/occurrence/2417622619
22	Fritillaria delavayi	92.59	29.14	https://www.gbif.org/occurrence/2417358091
23	Fritillaria delavayi	89.09	29.68	https://www.gbif.org/occurrence/2417370892
24	Fritillaria delavayi	98.1029	32.978959	https://www.gbif.org/occurrence/1030870856
25	Fritillaria delavayi	100.333	32.2681	https://www.gbif.org/occurrence/1030870876
26	Fritillaria delavayi	100.298	29.037	https://www.gbif.org/occurrence/1030870821
27	Fritillaria delavayi	92.59	29.14	https://www.gbif.org/occurrence/2417358950

## Sheet: Notopterygium incisum
Table S1 The date on the locations of 12 threatened medicinal plants
ID	Species	x	y	Data source
1	Notopterygium incisum	102.392	36.7029	Field surveys
2	Notopterygium incisum	102.375	36.9269	Field surveys
3	Notopterygium incisum	102.014	37.3725	Field surveys
4	Notopterygium incisum	100.192	38.1226	Field surveys
5	Notopterygium incisum	99.5923	35.8481	Field surveys
6	Notopterygium incisum	101.281	34.5993	Field surveys
7	Notopterygium incisum	100.215	34.6066	Field surveys
8	Notopterygium incisum	100.768	32.7396	Field surveys
9	Notopterygium incisum	101.319	33.3678	Field surveys
10	Notopterygium incisum	99.5618	33.7558	Field surveys
11	Notopterygium incisum	96.8543	33.048	Field surveys
12	Notopterygium incisum	97.4657	33.1337	Field surveys
13	Notopterygium incisum	96.9179	32.2586	Field surveys
14	Notopterygium incisum	100.928	38.0913	Field surveys
15	Notopterygium incisum	101.44	34.6228	Field surveys
16	Notopterygium incisum	104.03	35.7303	Field surveys
17	Notopterygium incisum	103.076	35.2252	Field surveys
18	Notopterygium incisum	103.084	34.5985	Field surveys
19	Notopterygium incisum	103.69	34.9049	Field surveys
20	Notopterygium incisum	101.889	34.1005	Field surveys
21	Notopterygium incisum	102.53	34.5436	Field surveys
22	Notopterygium incisum	103.227	33.3107	Field surveys
23	Notopterygium incisum	102.627	32.4312	Field surveys
24	Notopterygium incisum	101.57	32.9224	Field surveys
25	Notopterygium incisum	102.218	31.7852	Field surveys
26	Notopterygium incisum	101.8	31.4648	Field surveys
27	Notopterygium incisum	101.007	31.0083	Field surveys
28	Notopterygium incisum	99.9763	31.5195	Field surveys
29	Notopterygium incisum	100.708	31.6005	Field surveys
30	Notopterygium incisum	101.635	30.6373	Field surveys
31	Notopterygium incisum	102.376	31.5233	Field surveys
32	Notopterygium incisum	95.6	31.42	https://www.gbif.org/occurrence/4045360722
33	Notopterygium incisum	97.3794	33.1769	https://www.gbif.org/occurrence/1055677300
34	Notopterygium incisum	96.48	32.2	https://www.gbif.org/occurrence/4045488922
35	Notopterygium incisum	100.611	34.6489	https://www.gbif.org/occurrence/1056710708
36	Notopterygium incisum	100.222	34.3683	https://www.gbif.org/occurrence/1056213939
37	Notopterygium incisum	103.267	31.084	https://www.gbif.org/occurrence/1030908193
38	Notopterygium incisum	102.364	30.999	https://www.gbif.org/occurrence/1030908210
39	Notopterygium incisum	112.53	32.99	https://www.gbif.org/occurrence/4044331409
40	Notopterygium incisum	102.206	31.9058	https://www.gbif.org/occurrence/1030813458
41	Notopterygium incisum	103.599	32.637983	https://www.gbif.org/occurrence/1030908340
42	Notopterygium incisum	102.544	32.7909	https://www.gbif.org/occurrence/1030888285
43	Notopterygium incisum	103.599	32.638	https://www.gbif.org/occurrence/1030888314
44	Notopterygium incisum	102.364	30.999	https://www.gbif.org/occurrence/1030888281
45	Notopterygium incisum	101.279	27.9286	https://www.gbif.org/occurrence/1030813487
46	Notopterygium incisum	112.53	32.99	https://www.gbif.org/occurrence/4045448164
47	Notopterygium incisum	101.279	27.9286	https://www.gbif.org/occurrence/1030888289
48	Notopterygium incisum	102.235	29.9142	https://www.gbif.org/occurrence/1030888316
49	Notopterygium incisum	102.222	31.8992	https://www.gbif.org/occurrence/1030705358
50	Notopterygium incisum	103.853	31.6811	https://www.gbif.org/occurrence/1030710943
51	Notopterygium incisum	101.965	30.0553	https://www.gbif.org/occurrence/1030813493
52	Notopterygium incisum	100.73	32.93	https://www.gbif.org/occurrence/4043227047
53	Notopterygium incisum	101.125	30.9795	https://www.gbif.org/occurrence/1030888325
54	Notopterygium incisum	99.9568	36.4073	https://www.gbif.org/occurrence/1030710770
55	Notopterygium incisum	95.5958	31.412403	https://www.gbif.org/occurrence/1030700723
56	Notopterygium incisum	101.965	30.0553	https://www.gbif.org/occurrence/1030703447
57	Notopterygium incisum	102.364	30.999	https://www.gbif.org/occurrence/1030704408
58	Notopterygium incisum	102.064	31.4763	https://www.gbif.org/occurrence/1030710766
59	Notopterygium incisum	102.432	36.8918	https://doi.org/10.3389/fpls.2017.01929
60	Notopterygium incisum	102.07	33.9992	https://doi.org/10.3389/fpls.2017.01929
61	Notopterygium incisum	101.853	37.1496	https://doi.org/10.3389/fpls.2017.01929
62	Notopterygium incisum	108.78	33.8532	https://doi.org/10.3389/fpls.2017.01929
63	Notopterygium incisum	107.701	34.0535	https://doi.org/10.3389/fpls.2017.01929
64	Notopterygium incisum	101.401	37.1007	https://doi.org/10.3389/fpls.2017.01929
65	Notopterygium incisum	101.689	32.8584	https://doi.org/10.3389/fpls.2017.01929
66	Notopterygium incisum	100.197	34.4904	https://doi.org/10.3389/fpls.2017.01929
67	Notopterygium incisum	100.547	35.276	https://doi.org/10.3389/fpls.2017.01929
68	Notopterygium incisum	101.1	33.3834	https://doi.org/10.3389/fpls.2017.01929
69	Notopterygium incisum	101.967	29.9889	https://doi.org/10.3389/fpls.2017.01929
70	Notopterygium incisum	100.45	38.9259	https://doi.org/10.3389/fpls.2017.01929
71	Notopterygium incisum	101.327	30.0611	https://doi.org/10.3389/fpls.2017.01929
72	Notopterygium incisum	102.818	30.3683	https://doi.org/10.3389/fpls.2017.01929
73	Notopterygium incisum	100.651	28.2637	https://doi.org/10.3389/fpls.2017.01929
74	Notopterygium incisum	101.531	37.3207	https://doi.org/10.3389/fpls.2017.01929
75	Notopterygium incisum	101.383	31.4693	https://doi.org/10.3389/fpls.2017.01929
76	Notopterygium incisum	102.639	32.1214	https://doi.org/10.3389/fpls.2017.01929
77	Notopterygium incisum	102.796	32.2396	https://doi.org/10.3389/fpls.2017.01929
78	Notopterygium incisum	100.478	32.3009	https://doi.org/10.3389/fpls.2017.01929
79	Notopterygium incisum	101.559	31.8943	https://doi.org/10.3389/fpls.2017.01929
80	Notopterygium incisum	104.361	35.7666	https://doi.org/10.3389/fpls.2017.01929
81	Notopterygium incisum	103.254	37.912	https://doi.org/10.3389/fpls.2017.01929
82	Notopterygium incisum	102.185	30.9335	https://doi.org/10.3389/fpls.2017.01929
83	Notopterygium incisum	103.388	32.7876	https://doi.org/10.3389/fpls.2017.01929
84	Notopterygium incisum	108.225	34.9387	https://doi.org/10.3389/fpls.2017.01929
85	Notopterygium incisum	104.511	34.1207	https://doi.org/10.3389/fpls.2017.01929
86	Notopterygium incisum	102.298	38.1388	https://doi.org/10.3389/fpls.2017.01929
87	Notopterygium incisum	101.752	29.6059	https://www.cvh.ac.cn/spms/detail.php?id=2098e378
88	Notopterygium incisum	101.29	30.4342	https://www.cvh.ac.cn/spms/detail.php?id=9c231f1e
89	Notopterygium incisum	101.3	29.4179	https://www.cvh.ac.cn/spms/detail.php?id=9c266126
90	Notopterygium incisum	101.958	30.0456	https://www.cvh.ac.cn/spms/detail.php?id=9c32de22
91	Notopterygium incisum	102.999	29.395	https://www.cvh.ac.cn/spms/detail.php?id=f5cafb3a
92	Notopterygium incisum	96.7867	32.0377	https://www.cvh.ac.cn/spms/detail.php?id=4ccf4a03
93	Notopterygium incisum	100.502	34.5664	https://www.cvh.ac.cn/spms/detail.php?id=efb639d5
94	Notopterygium incisum	99.7198	38.2895	https://www.cvh.ac.cn/spms/detail.php?id=4ccf0f75
95	Notopterygium incisum	99.7209	38.2929	https://www.cvh.ac.cn/spms/detail.php?id=4ccf3409
96	Notopterygium incisum	101.995	29.9123	https://www.cvh.ac.cn/spms/detail.php?id=67e9da20
97	Notopterygium incisum	97.7875	29.7119	https://www.cvh.ac.cn/spms/detail.php?id=67ceaa71
98	Notopterygium incisum	97.8991	34.1022	https://www.cvh.ac.cn/spms/detail.php?id=67d65fbc
99	Notopterygium incisum	100.926	37.9957	https://www.cvh.ac.cn/spms/detail.php?id=214aeb67
100	Notopterygium incisum	102.367	36.9187	https://www.cvh.ac.cn/spms/detail.php?id=20745c64
101	Notopterygium incisum	90.4918	29.1548	https://www.cvh.ac.cn/spms/detail.php?id=e7d356a0
102	Notopterygium incisum	101.639	32.1222	https://www.cvh.ac.cn/spms/detail.php?id=6782f6b5
103	Notopterygium incisum	96.0289	31.2244	https://www.cvh.ac.cn/spms/detail.php?id=67acb2a0
104	Notopterygium incisum	94.5833	29.5667	https://www.cvh.ac.cn/spms/detail.php?id=2150c88e
105	Notopterygium incisum	101.177	37.7904	https://www.cvh.ac.cn/spms/detail.php?id=66cadc62
106	Notopterygium incisum	100.522	37.1663	https://www.cvh.ac.cn/spms/detail.php?id=66cd35fb
107	Notopterygium incisum	101.899	34.1022	https://www.cvh.ac.cn/spms/detail.php?id=673fdb12
108	Notopterygium incisum	101.949	29.9128	https://www.cvh.ac.cn/spms/detail.php?id=f7e15063
109	Notopterygium incisum	104.307	33.5339	https://www.cvh.ac.cn/spms/detail.php?id=eb6d3c3c
110	Notopterygium incisum	97.3833	33.1833	https://www.cvh.ac.cn/spms/detail.php?id=f2a6f608

## Sheet: Aconitum brunneum
Table S1 The date on the locations of 12 threatened medicinal plants
ID	Species	x	y	Data source
1	Aconitum brunneum	101.85	33.0167	https://www.cvh.ac.cn/spms/detail.php?id=e9389609
2	Aconitum brunneum	100.9	32.9333	https://www.cvh.ac.cn/spms/detail.php?id=e9389718
3	Aconitum brunneum	101.833	32.6333	https://www.cvh.ac.cn/spms/detail.php?id=e9389827
4	Aconitum brunneum	103.85	33.45	https://www.cvh.ac.cn/spms/detail.php?id=e9389be7
5	Aconitum brunneum	101.833	32.6333	https://www.cvh.ac.cn/spms/detail.php?id=e938e42e
6	Aconitum brunneum	100.533	32.3167	https://www.cvh.ac.cn/spms/detail.php?id=ec3c38d2
7	Aconitum brunneum	99.65	32.5167	https://www.cvh.ac.cn/spms/detail.php?id=ec3c39e2
8	Aconitum brunneum	101.2	33.4833	https://www.cvh.ac.cn/spms/detail.php?id=ec3c3a6a
9	Aconitum brunneum	99.0108	31.8939	https://www.gbif.org/occurrence/1228534654
10	Aconitum brunneum	99.9925	31.4972	https://www.gbif.org/occurrence/1228480150
12	Aconitum brunneum	99.0108	31.8939	https://www.gbif.org/occurrence/147013634
13	Aconitum brunneum	98.58	31.82	https://www.gbif.org/occurrence/4044050096
14	Aconitum brunneum	99.99	31.5	https://www.gbif.org/occurrence/2814580494
15	Aconitum brunneum	100.463	32.5819	https://www.gbif.org/occurrence/147012527
16	Aconitum brunneum	99.98	31.62	https://www.gbif.org/occurrence/4045347120
17	Aconitum brunneum	103.59	32.63	https://www.gbif.org/occurrence/2417641670
18	Aconitum brunneum	101.02	30.03	https://www.gbif.org/occurrence/4043927300
19	Aconitum brunneum	98.82	31.21	https://www.gbif.org/occurrence/2417751244
20	Aconitum brunneum	100.73	32.93	https://www.gbif.org/occurrence/4043218881
21	Aconitum brunneum	102.064	31.4763	https://www.gbif.org/occurrence/1030833385
22	Aconitum brunneum	101.48	33.43	https://www.gbif.org/occurrence/4044873587
23	Aconitum brunneum	102.92	34.98	https://www.gbif.org/occurrence/4044191726
24	Aconitum brunneum	101.707	32.902461	https://www.gbif.org/occurrence/1030676299
25	Aconitum brunneum	99.9927	31.6229	https://www.gbif.org/occurrence/1030676569

[truncated: 2 more sheets: Rhododendron anthopogonoides, Androsace elatior]
