# Supplementary material for: Predicting the potential distribution of 12 threatened medicinal plants on the Qinghai‐Tibet Plateau, with a maximum entropy model
Source: Ecol Evol. 2024 Feb 15;14(2):e11042. doi: 10.1002/ece3.11042 (PMC10867876; doi:10.1002/ece3.11042)
Supplement: Supplementary file 10 — Table S2 [file ECE3-14-e11042-s005.xlsx]

## Sheet: Aconitum brunneum
Table S2 The date retained for the ecological niche modeling
SPECIES	LONGITUDE	LATITUDE
Aconitum brunneum	100.529	32.3208
Aconitum brunneum	100.729	32.9292
Aconitum brunneum	100.904	32.9292
Aconitum brunneum	101.021	30.0292
Aconitum brunneum	101.204	33.4792
Aconitum brunneum	101.479	33.4292
Aconitum brunneum	101.829	32.6292
Aconitum brunneum	101.854	33.0208
Aconitum brunneum	102.062	31.4792
Aconitum brunneum	102.921	34.9792
Aconitum brunneum	103.854	33.4542
Aconitum brunneum	98.5792	31.8208
Aconitum brunneum	98.8208	31.2125
Aconitum brunneum	99.0125	31.8958
Aconitum brunneum	99.6542	32.5208
Aconitum brunneum	99.9958	31.6208

## Sheet: Androsace elatior
Table S2 The date retained for the ecological niche modeling
SPECIES	LONGITUDE	LATITUDE
Androsace elatior	100.3300	32.27
Androsace elatior	99.9800	31.62
Androsace elatior	100.255	31.6383
Androsace elatior	100.259	31.6343
Androsace elatior	100.26	31.6436
Androsace elatior	100.265	31.641
Androsace elatior	100.269	31.6347
Androsace elatior	100.272	31.6334
Androsace elatior	100.281	31.6338
Androsace elatior	96.67	32.77
Androsace elatior	97.02	33
Androsace elatior	97.3472	32.7464
Androsace elatior	97.3472	32.7464
Androsace elatior	97.35	32.75
Androsace elatior	98.2233	31.4881
Androsace elatior	98.2775	31.4831
Androsace elatior	98.58	31.8200
Androsace elatior	98.8877	30.9698
Androsace elatior	98.8966	30.9719
Androsace elatior	98.8979	30.9611
Androsace elatior	98.9034	30.9647
Androsace elatior	98.9054	30.9511
Androsace elatior	98.907	30.9575
Androsace elatior	98.9084	30.9544
Androsace elatior	98.9084	30.9593
Androsace elatior	99.1992	29.9272

## Sheet: Arenaria brevipetala
Table S2 The date retained for the ecological niche modeling
SPECIES	LONGITUDE	LATITUDE
Arenaria brevipetala	100.054	29.1375
Arenaria brevipetala	101.021	30.0292
Arenaria brevipetala	101.121	30.9792
Arenaria brevipetala	101.246	33.4042
Arenaria brevipetala	101.279	27.9292
Arenaria brevipetala	101.379	37.3375
Arenaria brevipetala	101.479	33.4292
Arenaria brevipetala	101.504	29.0042
Arenaria brevipetala	101.537	30.0208
Arenaria brevipetala	101.804	30.0708
Arenaria brevipetala	102.371	31.0042
Arenaria brevipetala	91.2625	29.4125
Arenaria brevipetala	91.9208	28.9125
Arenaria brevipetala	93.6625	34.0292
Arenaria brevipetala	94.0458	35.6792
Arenaria brevipetala	96.2208	32.2708
Arenaria brevipetala	96.4625	31.9292
Arenaria brevipetala	96.4792	32.9375
Arenaria brevipetala	96.6708	32.7708
Arenaria brevipetala	96.6875	32.8792
Arenaria brevipetala	97.6542	34.1292
Arenaria brevipetala	98.2125	31.4875
Arenaria brevipetala	98.5792	31.8042
Arenaria brevipetala	98.5792	31.8208
Arenaria brevipetala	98.9708	30.9542
Arenaria brevipetala	98.9708	30.9708
Arenaria brevipetala	98.9792	30.9542
Arenaria brevipetala	98.9792	30.9625
Arenaria brevipetala	99.1458	34.5292
Arenaria brevipetala	99.1958	35.3625
Arenaria brevipetala	99.8042	28.9292
Arenaria brevipetala	99.9792	30.1792
Arenaria brevipetala	99.9792	31.6208

## Sheet: Fritillaria delavayi
Table S2 The date retained for the ecological niche modeling
SPECIES	LONGITUDE	LATITUDE
Fritillaria delavayi	100.213	27.0042
Fritillaria delavayi	100.296	29.0375
Fritillaria delavayi	100.329	32.2708
Fritillaria delavayi	100.721	29.5792
Fritillaria delavayi	101.271	27.9208
Fritillaria delavayi	89.4625	27.6458
Fritillaria delavayi	91.3542	29.6625
Fritillaria delavayi	92.5875	29.1375
Fritillaria delavayi	96.9125	30.0542
Fritillaria delavayi	97.1792	31.1292
Fritillaria delavayi	97.5458	31.3042
Fritillaria delavayi	98.6458	28.6458
Fritillaria delavayi	98.8875	30.9708
Fritillaria delavayi	98.9042	30.9792
Fritillaria delavayi	99.6958	29.1042
Fritillaria delavayi	99.7042	27.8208
Fritillaria delavayi	99.7958	28.9292
Fritillaria delavayi	99.8458	28.5958
Fritillaria delavayi	99.8542	28.1292
Fritillaria delavayi	99.8875	27.6125
Fritillaria delavayi	99.9042	29.5958
Fritillaria delavayi	99.9542	29.3375
Fritillaria delavayi	99.9542	31.4125

## Sheet: Fritillaria przewalskii
Table S2 The date retained for the ecological niche modeling
SPECIES	LONGITUDE	LATITUDE
Fritillaria przewalskii	100.146	34.7708
Fritillaria przewalskii	100.188	31.6042
Fritillaria przewalskii	100.229	34.2292
Fritillaria przewalskii	100.312	32.2708
Fritillaria przewalskii	100.312	34.3125
Fritillaria przewalskii	100.312	35.3958
Fritillaria przewalskii	100.396	32.5208
Fritillaria przewalskii	100.396	33.2708
Fritillaria przewalskii	100.479	32.0625
Fritillaria przewalskii	100.479	34.1875
Fritillaria przewalskii	100.479	34.5208
Fritillaria przewalskii	100.562	32.6875
Fritillaria przewalskii	100.688	31.3542
Fritillaria przewalskii	100.688	31.3958
Fritillaria przewalskii	100.729	31.7292
Fritillaria przewalskii	100.771	33.2708
Fritillaria przewalskii	100.854	31.8125
Fritillaria przewalskii	100.854	33.3125
Fritillaria przewalskii	100.854	34.9375
Fritillaria przewalskii	101.021	33.7708
Fritillaria przewalskii	101.271	35.1042
Fritillaria przewalskii	101.479	33.1875
Fritillaria przewalskii	101.521	34.5208
Fritillaria przewalskii	101.562	36.3125
Fritillaria przewalskii	101.604	36.2708
Fritillaria przewalskii	101.854	35.2292
Fritillaria przewalskii	101.896	35.3125
Fritillaria przewalskii	101.979	34.5208
Fritillaria przewalskii	102.104	32.7292
Fritillaria przewalskii	102.104	34.0625
Fritillaria przewalskii	102.188	34.1042
Fritillaria przewalskii	102.312	34.4792
Fritillaria przewalskii	102.479	34.5625
Fritillaria przewalskii	102.521	35.1875
Fritillaria przewalskii	102.979	32.9792
Fritillaria przewalskii	103.146	34.2708
Fritillaria przewalskii	103.188	31.0208
Fritillaria przewalskii	103.438	32.8958
Fritillaria przewalskii	103.521	33.6458
Fritillaria przewalskii	103.896	34.2292
Fritillaria przewalskii	96.4375	32.5625
Fritillaria przewalskii	96.4375	33.3958
Fritillaria przewalskii	96.5208	31.9792
Fritillaria przewalskii	96.5208	33.4375
Fritillaria przewalskii	96.6042	32.6875
Fritillaria przewalskii	96.6875	32.8958
Fritillaria przewalskii	96.7292	32.8958
Fritillaria przewalskii	97.4375	32.1042
Fritillaria przewalskii	97.9792	32.1042
Fritillaria przewalskii	98.0208	32.6458
Fritillaria przewalskii	98.0625	32.9792
Fritillaria przewalskii	98.1042	32.9792
Fritillaria przewalskii	98.5625	31.8125
Fritillaria przewalskii	98.5625	32.2708
Fritillaria przewalskii	98.9792	32.0625
Fritillaria przewalskii	99.6042	31.7292
Fritillaria przewalskii	99.6875	33.7292
Fritillaria przewalskii	99.6875	33.7708
Fritillaria przewalskii	99.8125	35.4792
Fritillaria przewalskii	99.8542	35.3958
Fritillaria przewalskii	99.9375	35.8125

## Sheet: Fritillaria unibracteata
Table S2 The date retained for the ecological niche modeling
SPECIES	LONGITUDE	LATITUDE
Fritillaria unibracteata	100.237	34.7042
Fritillaria unibracteata	100.504	34.5625
Fritillaria unibracteata	101.112	33.2875
Fritillaria unibracteata	102.271	31.7375
Fritillaria unibracteata	102.271	31.7542
Fritillaria unibracteata	102.279	31.7292
Fritillaria unibracteata	102.279	31.8042
Fritillaria unibracteata	102.296	31.7125
Fritillaria unibracteata	102.513	32.1792
Fritillaria unibracteata	102.546	32.7875
Fritillaria unibracteata	102.571	32.7625
Fritillaria unibracteata	102.596	32.8625
Fritillaria unibracteata	102.771	31.5958
Fritillaria unibracteata	102.904	30.9292
Fritillaria unibracteata	103.354	33.0542
Fritillaria unibracteata	103.438	30.9208
Fritillaria unibracteata	103.504	32.8875
Fritillaria unibracteata	103.596	32.6375
Fritillaria unibracteata	103.621	32.7792
Fritillaria unibracteata	103.646	32.7958
Fritillaria unibracteata	103.671	32.9792
Fritillaria unibracteata	103.679	32.9958
Fritillaria unibracteata	103.696	32.9875
Fritillaria unibracteata	103.713	32.9875
Fritillaria unibracteata	103.713	33.0125
Fritillaria unibracteata	103.713	33.0292
Fritillaria unibracteata	103.729	31.7625
Fritillaria unibracteata	103.729	31.7708
Fritillaria unibracteata	103.946	31.6542
Fritillaria unibracteata	99.8625	34.5875
Fritillaria unibracteata	99.9208	35.8375

## Sheet: Gentiana lhassica
Table S2 The date retained for the ecological niche modeling
SPECIES	LONGITUDE	LATITUDE
Gentiana lhassica	90.6042	30.2708
Gentiana lhassica	90.7292	29.7708
Gentiana lhassica	91.0625	29.6875
Gentiana lhassica	91.4792	30.2708
Gentiana lhassica	91.7708	29.2292
Gentiana lhassica	91.8542	29.8958
Gentiana lhassica	91.8958	28.1042
Gentiana lhassica	92.2708	29.8542
Gentiana lhassica	92.3542	29.0208
Gentiana lhassica	92.3542	29.8125
Gentiana lhassica	92.6042	29.1458
Gentiana lhassica	93.0625	29.0208
Gentiana lhassica	93.2292	29.8958
Gentiana lhassica	93.6875	31.4792
Gentiana lhassica	96.4792	32.1875
Gentiana lhassica	96.5625	31.8958
Gentiana lhassica	96.6875	31.4375
Gentiana lhassica	96.6875	32.7708
Gentiana lhassica	96.6875	32.8958
Gentiana lhassica	96.7708	32.7708
Gentiana lhassica	96.8542	33.0625
Gentiana lhassica	97.2708	32.8125
Gentiana lhassica	97.3958	33.1875
Gentiana lhassica	97.9375	31.6875
Gentiana lhassica	98.2292	31.4792
Gentiana lhassica	98.2708	31.5208

## Sheet: Lomatogoniopsis alpina
Table S2 The date retained for the ecological niche modeling
SPECIES	LONGTITUDE	LATITUDE
Lomatogoniopsis alpina	100.204	33.3875
Lomatogoniopsis alpina	100.254	30.2208
Lomatogoniopsis alpina	100.379	32.5042
Lomatogoniopsis alpina	100.421	33.2875
Lomatogoniopsis alpina	100.429	33.2958
Lomatogoniopsis alpina	101.079	32.0792
Lomatogoniopsis alpina	102.312	31.7042
Lomatogoniopsis alpina	102.596	32.2292
Lomatogoniopsis alpina	103.504	33.6458
Lomatogoniopsis alpina	103.671	32.9792
Lomatogoniopsis alpina	96.6042	31.1875
Lomatogoniopsis alpina	96.7208	33.1292
Lomatogoniopsis alpina	96.8542	33.0458
Lomatogoniopsis alpina	96.8958	32.8292
Lomatogoniopsis alpina	97.2125	32.7542
Lomatogoniopsis alpina	97.2208	32.7542
Lomatogoniopsis alpina	98.9042	31.9542
Lomatogoniopsis alpina	98.9125	31.9292
Lomatogoniopsis alpina	99.4542	31.1125
Lomatogoniopsis alpina	99.5625	33.3542
Lomatogoniopsis alpina	99.9542	31.4042

## Sheet: Notopterygium incisum
Table S2 The date retained for the ecological niche modeling
SPECIES	LONGITUDE	LATITUDE
Notopterygium incisum	100.188	34.4792
Notopterygium incisum	100.188	38.1042
Notopterygium incisum	100.229	34.3542
Notopterygium incisum	100.229	34.6042
Notopterygium incisum	100.438	38.9375
Notopterygium incisum	100.479	32.3125
Notopterygium incisum	100.521	34.5625
Notopterygium incisum	100.521	37.1458
Notopterygium incisum	100.562	35.2708
Notopterygium incisum	100.604	34.6458
Notopterygium incisum	100.646	28.2708
Notopterygium incisum	100.688	31.6042
Notopterygium incisum	100.729	32.9375
Notopterygium incisum	100.771	32.7292
Notopterygium incisum	100.938	37.9792
Notopterygium incisum	100.938	38.1042
Notopterygium incisum	101.021	31.0208
Notopterygium incisum	101.104	33.3958
Notopterygium incisum	101.146	30.9792
Notopterygium incisum	101.188	37.7708
Notopterygium incisum	101.271	27.9375
Notopterygium incisum	101.271	30.4375
Notopterygium incisum	101.271	34.6042
Notopterygium incisum	101.312	29.4375
Notopterygium incisum	101.312	30.0625
Notopterygium incisum	101.312	33.3542
Notopterygium incisum	101.396	31.4792
Notopterygium incisum	101.396	37.1042
Notopterygium incisum	101.438	34.6042
Notopterygium incisum	101.521	37.3125
Notopterygium incisum	101.562	31.8958
Notopterygium incisum	101.562	32.9375
Notopterygium incisum	101.646	30.6458
Notopterygium incisum	101.646	32.1042
Notopterygium incisum	101.688	32.8542
Notopterygium incisum	101.771	29.6042
Notopterygium incisum	101.812	31.4792
Notopterygium incisum	101.854	37.1458
Notopterygium incisum	101.896	34.1042
Notopterygium incisum	101.938	29.8958
Notopterygium incisum	101.938	30.0625
Notopterygium incisum	101.979	29.8958
Notopterygium incisum	101.979	29.9792
Notopterygium incisum	101.979	30.0625
Notopterygium incisum	102.021	37.3542
Notopterygium incisum	102.062	31.4792
Notopterygium incisum	102.062	33.9792
Notopterygium incisum	102.188	30.9375
Notopterygium incisum	102.188	31.8958
Notopterygium incisum	102.229	29.8958
Notopterygium incisum	102.229	31.7708
Notopterygium incisum	102.229	31.8958
Notopterygium incisum	102.312	38.1458
Notopterygium incisum	102.354	30.9792
Notopterygium incisum	102.354	36.9375
Notopterygium incisum	102.396	31.5208
Notopterygium incisum	102.396	36.6875
Notopterygium incisum	102.396	36.9375
Notopterygium incisum	102.438	36.8958
Notopterygium incisum	102.521	34.5625
Notopterygium incisum	102.562	32.7708
Notopterygium incisum	102.646	32.1042
Notopterygium incisum	102.646	32.4375
Notopterygium incisum	102.812	30.3542
Notopterygium incisum	102.812	32.2292
Notopterygium incisum	102.979	29.3958
Notopterygium incisum	103.062	35.2292
Notopterygium incisum	103.104	34.6042
Notopterygium incisum	103.229	33.3125
Notopterygium incisum	103.271	31.1042
Notopterygium incisum	103.271	37.8958
Notopterygium incisum	103.396	32.7708
Notopterygium incisum	103.604	32.6458
Notopterygium incisum	103.688	34.8958
Notopterygium incisum	103.854	31.6875
Notopterygium incisum	104.021	35.7292
Notopterygium incisum	104.312	33.5208
Notopterygium incisum	104.354	35.7708
Notopterygium incisum	104.521	34.1042
Notopterygium incisum	107.688	34.0625
Notopterygium incisum	108.229	34.9375
Notopterygium incisum	108.771	33.8542
Notopterygium incisum	112.521	32.9792
Notopterygium incisum	90.4792	29.1458
Notopterygium incisum	94.5625	29.5625
Notopterygium incisum	95.6042	31.4375
Notopterygium incisum	96.0208	31.2292
Notopterygium incisum	96.4792	32.1875
Notopterygium incisum	96.7708	32.0208
Notopterygium incisum	96.8542	33.0625
Notopterygium incisum	96.9375	32.2708
Notopterygium incisum	97.3958	33.1875
Notopterygium incisum	97.4792	33.1458
Notopterygium incisum	97.7708	29.7292
Notopterygium incisum	97.8958	34.1042
Notopterygium incisum	99.5625	33.7708
Notopterygium incisum	99.6042	35.8542
Notopterygium incisum	99.7292	38.2708
Notopterygium incisum	99.7292	38.3125
Notopterygium incisum	99.9375	36.3958
Notopterygium incisum	99.9792	31.5208

## Sheet: Rheum tanguticum
Table S2 The date retained for the ecological niche modeling
SPECIES	LONGITUDE	LATITUDE
Rheum tanguticum	100.021	32.0208
Rheum tanguticum	100.021	33.0208
Rheum tanguticum	100.021	34.0208
Rheum tanguticum	100.021	35.0208
Rheum tanguticum	100.021	38.0208
Rheum tanguticum	100.229	34.6875
Rheum tanguticum	100.229	34.8125
Rheum tanguticum	100.271	32.8125
Rheum tanguticum	100.271	33.6458
Rheum tanguticum	100.354	30.0208
Rheum tanguticum	100.396	34.4792
Rheum tanguticum	100.438	33.3125
Rheum tanguticum	100.438	34.5208
Rheum tanguticum	100.479	34.3542
Rheum tanguticum	100.646	34.6458
Rheum tanguticum	100.771	33.2292
Rheum tanguticum	100.812	34.7708
Rheum tanguticum	100.938	32.6458
Rheum tanguticum	101.021	33.8125
Rheum tanguticum	101.021	35.0208
Rheum tanguticum	101.021	36.0208
Rheum tanguticum	101.021	37.0208
Rheum tanguticum	101.104	33.2708
Rheum tanguticum	101.188	34.5208
Rheum tanguticum	101.479	33.4375
Rheum tanguticum	101.479	35.0625
Rheum tanguticum	101.646	34.5625
Rheum tanguticum	101.812	35.0625
Rheum tanguticum	101.979	35.3958
Rheum tanguticum	102.021	37.0208
Rheum tanguticum	102.062	36.3125
Rheum tanguticum	102.271	36.0625
Rheum tanguticum	102.312	36.1458
Rheum tanguticum	94.0208	34.0208
Rheum tanguticum	95.0208	32.0208
Rheum tanguticum	96.5208	31.2292
Rheum tanguticum	97.0208	31.0208
Rheum tanguticum	97.0208	33.0208
Rheum tanguticum	97.2708	30.6875
Rheum tanguticum	98.0208	29.0208
Rheum tanguticum	99.0208	33.0208
Rheum tanguticum	99.0208	34.0208
Rheum tanguticum	99.0208	38.0208
Rheum tanguticum	99.4792	33.6875
Rheum tanguticum	99.8125	33.8125
Rheum tanguticum	99.8958	33.7292

[truncated: 2 more sheets: Rhodiola alterna, Rhododendron anthopogonoides]
