# Supplementary material for: Predicting the potential distribution of 12 threatened medicinal plants on the Qinghai‐Tibet Plateau, with a maximum entropy model
Source: Ecol Evol. 2024 Feb 15;14(2):e11042. doi: 10.1002/ece3.11042 (PMC10867876; doi:10.1002/ece3.11042)
Supplement: Supplementary file 11 — Table S3 [file ECE3-14-e11042-s009.xlsx]

## Sheet: sheet1
	Table S3 The selected environment variable for constructing the distribution model of 12 threatened medicinal plants
	Aconitum brunneum				Fritillaria przewalskii				Notopterygium incisum
	Variable	Percent contribution	Permutation importance		Variable	Percent contribution	Permutation importance		Variable	Percent contribution	Permutation importance
	bio3	85.2	90.6		bio8	35.1	15.2		alt	31.1	32.1
	tn	5.6	2.2		bio2	23.3	55		an	24.1	4.9
	tk	4.9	4.6		bio4	10	3.2		bio9	13.6	2.7
	slope	4.2	2.2		soc	9.5	0.5		bio15	8.3	13.9
	tp	0.1	0.2		bio13	8.4	12.6		bio13	7.5	19.8
					bio14	7.4	0.1		bio14	4.6	22.7
					bio15	4.5	12.3		bio2	4.6	1.1
					slope	1.3	0.7		tn	2.7	0
					tp	0.6	0.4		tk	2	0.7
									ph	1.1	1.8
									tp	0.2	0.2
									aspect	0.1	0.1
									ap	0.1	0
	Androsace elatior				Fritillaria unibracteata				Rheum tanguticum
	Variable	Percent contribution	Permutation importance		Variable	Percent contribution	Permutation importance		Variable	Percent contribution	Permutation importance
	bio3	62.4	56.4		bio3	38.9	54.8		bio8	39.3	39.1
	bio2	25.5	36.5		an	28.4	10.8		bio2	15.5	2.5
	tk	9	6.1		bio15	22.1	26.3		bio4	14.4	21.6
	tn	2.8	0.3		ph	4	1.4		bio15	10	10.7
	bio13	0.4	0.6		bio13	3.9	4.1		an	9.3	0.2
					aspect	1.6	1		bio13	5.3	16.7
					ap	0.4	0.6		bio14	1.6	8.8
					soc	0.3	0.4		tn	1.4	0.1
					tk	0.2	0.1		ap	1.2	0.1
					slope	0.2	0.3		tp	1.1	0
					ak	0.1	0.2		ph	0.3	0.2
					tp	0.1	0		aspect	0.3	0
									tk	0.2	0
									ak	0.1	0
	Arenaria brevipetala				Gentiana lhassica				Rhodiola alterna
	Variable	Percent contribution	Permutation importance		Variable	Percent contribution	Permutation importance		Variable	Percent contribution	Permutation importance
	bio3	58.4	74.6		bio2	45.5	47.6		bio4	76.5	72.3
	alt	23.7	0.2		bio4	44.8	51.6		bio7	10.3	3.2
	bio2	7.3	5.3		tn	7.4	0.3		tk	9.5	2.9
	an	5.4	0.7		bio15	1.4	0.1		tp	3.7	21.6
	tk	2.2	3.5		aspect	0.9	0.3
	bio15	1.8	2.2
	bio14	1.2	13.4
	Fritillaria delavayi				Lomatogoniopsis alpina				Rhodiola anthopogonoides
	Variable	Percent contribution	Permutation importance		Variable	Percent contribution	Permutation importance		Variable	Percent contribution	Permutation importance
	bio3	86.4	92.1		bio2	42.4	39.5		slope	25.4	8.6
	bio12	7.5	5.9		bio4	41	55		bio4	24.2	33.6
	tk	4.5	2		ph	7	2		bio14	19.8	41.9
	bio2	1.4	0		soc	5.1	0		ak	11.2	4.8
	tp	0.2	0		bio15	3.8	3.1		tp	10.4	0.4
					tk	0.7	0.4		bio15	5.2	5.7
									ap	2.1	1.1
									bio2	0.8	1.7
									tk	0.5	1.8
									ph	0.3	0.2
									aspect	0.1	0.2
