# Supplementary material for: Predicting the potential distribution of 12 threatened medicinal plants on the Qinghai‐Tibet Plateau, with a maximum entropy model
Source: Ecol Evol. 2024 Feb 15;14(2):e11042. doi: 10.1002/ece3.11042 (PMC10867876; doi:10.1002/ece3.11042)
Supplement: Supplementary file 12 — Table S4 [file ECE3-14-e11042-s001.xlsx]

## Sheet: Sheet1
	Table S4 The employed threshold and suitability scaling for the 12 threatened medicinal plants
	Species	Suitability scaling
	Gentiana lhassica	Employed threshold	0.3925
		Unsuitable region	0	—	0.3925
		Lowly suitable region	0.3925	—	0.595
		Moderately suitable region	0.595	—	0.7975
		Highly suitable region	0.7975	—	1
	Species	Suitability scaling
	Rhodiola alterna	Employed threshold	0.6226
		Unsuitable region	0	—	0.6226
		Lowly suitable region	0.6226	—	0.7484
		Moderately suitable region	0.7484	—	0.8742
		Highly suitable region	0.8742	—	1
	Species	Suitability scaling
	Lomatogoniopsis alpina	Employed threshold	0.5313
		Unsuitable region	0	—	0.5313
		Lowly suitable region	0.5313	—	0.687533
		Moderately suitable region	0.687533	—	0.843767
		Highly suitable region	0.843767	—	1
	Species	Suitability scaling
	Fritillaria unibracteata	Employed threshold	0.3824
		Unsuitable region	0	—	0.3824
		Lowly suitable region	0.3824	—	0.588267
		Moderately suitable region	0.588267	—	0.794133
		Highly suitable region	0.794133	—	1
	Species	Suitability scaling
	Fritillaria przewalskii	Employed threshold	0.3573
		Unsuitable region	0	—	0.3573
		Lowly suitable region	0.3573	—	0.571533
		Moderately suitable region	0.571533	—	0.785767
		Highly suitable region	0.785767	—	1
	Species	Suitability scaling
	Rheum tanguticum	Employed threshold	0.2545
		Unsuitable region	0	—	0.2545
		Lowly suitable region	0.2545	—	0.503
		Moderately suitable region	0.503	—	0.7515
		Highly suitable region	0.7515	—	1
	Species	Suitability scaling
	Arenaria brevipetala	Employed threshold	0.3959
		Unsuitable region	0	—	0.3959
		Lowly suitable region	0.3959	—	0.597267
		Moderately suitable region	0.597267	—	0.798633
		Highly suitable region	0.798633	—	1
	Species	Suitability scaling
	Fritillaria delavayi	Employed threshold	0.5417
		Unsuitable region	0	—	0.5417
		Lowly suitable region	0.5417	—	0.694467
		Moderately suitable region	0.694467	—	0.847233
		Highly suitable region	0.847233	—	1
	Species	Suitability scaling
	Notopterygium incisum	Employed threshold	0.1928
		Unsuitable region	0	—	0.1928
		Lowly suitable region	0.1928	—	0.461867
		Moderately suitable region	0.461867	—	0.730933
		Highly suitable region	0.730933	—	1
	Species	Suitability scaling
	Aconitum brunneum	Employed threshold	0.5033
		Unsuitable region	0	—	0.5033
		Lowly suitable region	0.5033	—	0.668867
		Moderately suitable region	0.668867	—	0.834433
		Highly suitable region	0.834433	—	1
	Species	Suitability scaling
	Rhododendron anthopogonoides	Employed threshold	0.4203
		Unsuitable region	0	—	0.4203
		Lowly suitable region	0.4203	—	0.613533
		Moderately suitable region	0.613533	—	0.806767
		Highly suitable region	0.806767	—	1
	Species	Suitability scaling
	Androsace elatior	Employed threshold	0.5069
		Unsuitable region	0	—	0.5069
		Lowly suitable region	0.5069	—	0.671267
		Moderately suitable region	0.671267	—	0.835633
		Highly suitable region	0.835633	—	1
