# Supplementary material for: Predicting the potential distribution of 12 threatened medicinal plants on the Qinghai‐Tibet Plateau, with a maximum entropy model
Source: Ecol Evol. 2024 Feb 15;14(2):e11042. doi: 10.1002/ece3.11042 (PMC10867876; doi:10.1002/ece3.11042)
Supplement: Supplementary file 13 — Table S5 [file ECE3-14-e11042-s007.xlsx]

## Sheet: Gentiana lhassica
Table S5 The date on the locations of 12 threatened medicinal plants
IterationNo	AUC_at_Value_0.05	AUC_at_0.5	AUC_ratio
1	0.875437	0.5	1.75087
2	0.889443	0.5	1.77889
3	0.880074	0.5	1.76015
4	0.870964	0.5	1.74193
5	0.861184	0.5	1.72237
6	0.843515	0.5	1.68703
7	0.861071	0.5	1.72214
8	0.894897	0.5	1.78979
9	0.865024	0.5	1.73005
10	0.885314	0.5	1.77063
11	0.881478	0.5	1.76296
12	0.870145	0.5	1.74029
13	0.853257	0.5	1.70651
14	0.849557	0.5	1.69911
15	0.833272	0.5	1.66654
16	0.827608	0.5	1.65522
17	0.87629	0.5	1.75258
18	0.872498	0.5	1.745
19	0.8623	0.5	1.7246
20	0.877144	0.5	1.75429
21	0.871432	0.5	1.74286
22	0.86739	0.5	1.73478
23	0.893212	0.5	1.78642
24	0.849326	0.5	1.69865
25	0.883132	0.5	1.76626
26	0.880538	0.5	1.76108
27	0.863635	0.5	1.72727
28	0.858041	0.5	1.71608
29	0.854061	0.5	1.70812
30	0.874741	0.5	1.74948
31	0.886173	0.5	1.77235
32	0.874425	0.5	1.74885
33	0.874963	0.5	1.74993
34	0.885196	0.5	1.77039
35	0.88844	0.5	1.77688
36	0.870837	0.5	1.74167
37	0.863809	0.5	1.72762
38	0.881884	0.5	1.76377
39	0.882716	0.5	1.76543
40	0.894897	0.5	1.78979
41	0.870655	0.5	1.74131
42	0.864881	0.5	1.72976
43	0.84866	0.5	1.69732
44	0.867696	0.5	1.73539
45	0.879202	0.5	1.7584
46	0.906544	0.5	1.81309
47	0.864621	0.5	1.72924
48	0.860305	0.5	1.72061
49	0.845678	0.5	1.69136
50	0.920279	0.5	1.84056
51	0.91007	0.5	1.82014
52	0.868628	0.5	1.73726
53	0.86612	0.5	1.73224
54	0.89515	0.5	1.7903
55	0.875035	0.5	1.75007
56	0.829916	0.5	1.65983
57	0.878433	0.5	1.75687
58	0.908266	0.5	1.81653
59	0.853342	0.5	1.70668
60	0.866833	0.5	1.73367
61	0.841155	0.5	1.68231
62	0.890635	0.5	1.78127
63	0.887204	0.5	1.77441
64	0.856284	0.5	1.71257
65	0.858023	0.5	1.71605
66	0.881076	0.5	1.76215
67	0.89555	0.5	1.7911
68	0.869563	0.5	1.73913
69	0.866458	0.5	1.73292
70	0.859833	0.5	1.71967
71	0.871905	0.5	1.74381
72	0.864187	0.5	1.72837
73	0.858783	0.5	1.71757
74	0.865475	0.5	1.73095
75	0.85591	0.5	1.71182
76	0.878054	0.5	1.75611
77	0.870358	0.5	1.74072
78	0.892015	0.5	1.78403
79	0.824274	0.5	1.64855
80	0.856265	0.5	1.71253
81	0.884502	0.5	1.769
82	0.902417	0.5	1.80483
83	0.882562	0.5	1.76512
84	0.899478	0.5	1.79896
85	0.875776	0.5	1.75155
86	0.869454	0.5	1.73891
87	0.901913	0.5	1.80383
88	0.828619	0.5	1.65724
89	0.838402	0.5	1.6768
90	0.843137	0.5	1.68627
91	0.869072	0.5	1.73814
92	0.842429	0.5	1.68486
93	0.857651	0.5	1.7153
94	0.845952	0.5	1.6919
95	0.857744	0.5	1.71549
96	0.872749	0.5	1.7455
97	0.891233	0.5	1.78247
98	0.883262	0.5	1.76652
99	0.878902	0.5	1.7578
100	0.877124	0.5	1.75425
101	0.8635	0.5	1.727
102	0.873325	0.5	1.74665
103	0.881741	0.5	1.76348
104	0.842146	0.5	1.68429
105	0.89857	0.5	1.79714
106	0.863735	0.5	1.72747
107	0.918434	0.5	1.83687
108	0.83588	0.5	1.67176
109	0.909679	0.5	1.81936
110	0.849411	0.5	1.69882
111	0.882099	0.5	1.7642
112	0.871756	0.5	1.74351
113	0.876747	0.5	1.75349
114	0.849994	0.5	1.69999
115	0.86554	0.5	1.73108
116	0.88355	0.5	1.7671
117	0.885593	0.5	1.77119
118	0.877967	0.5	1.75593
119	0.874633	0.5	1.74927
120	0.913744	0.5	1.82749
121	0.873778	0.5	1.74756
122	0.840826	0.5	1.68165
123	0.866934	0.5	1.73387
124	0.85012	0.5	1.70024
125	0.880245	0.5	1.76049
126	0.861917	0.5	1.72383
127	0.858719	0.5	1.71744
128	0.845855	0.5	1.69171
129	0.865926	0.5	1.73185
130	0.846446	0.5	1.69289
131	0.893864	0.5	1.78773
132	0.84467	0.5	1.68934
133	0.875231	0.5	1.75046
134	0.859587	0.5	1.71917
135	0.857304	0.5	1.71461
136	0.879753	0.5	1.75951
137	0.881835	0.5	1.76367
138	0.902986	0.5	1.80597
139	0.887887	0.5	1.77577
140	0.873845	0.5	1.74769
141	0.888408	0.5	1.77682
142	0.851364	0.5	1.70273
143	0.862926	0.5	1.72585
144	0.877466	0.5	1.75493
145	0.850352	0.5	1.7007
146	0.874029	0.5	1.74806
147	0.878999	0.5	1.758
148	0.867735	0.5	1.73547
149	0.854918	0.5	1.70984
150	0.899995	0.5	1.79999
151	0.873221	0.5	1.74644
152	0.875801	0.5	1.7516
153	0.868224	0.5	1.73645
154	0.879133	0.5	1.75827
155	0.873246	0.5	1.74649
156	0.883905	0.5	1.76781
157	0.891753	0.5	1.78351
158	0.889346	0.5	1.77869
159	0.879285	0.5	1.75857
160	0.875386	0.5	1.75077
161	0.859453	0.5	1.71891
162	0.890604	0.5	1.78121
163	0.872838	0.5	1.74568
164	0.876242	0.5	1.75248
165	0.869604	0.5	1.73921
166	0.889547	0.5	1.77909
167	0.867511	0.5	1.73502
168	0.893203	0.5	1.78641
169	0.887475	0.5	1.77495
170	0.867666	0.5	1.73533
171	0.841509	0.5	1.68302
172	0.863229	0.5	1.72646
173	0.874362	0.5	1.74872
174	0.868396	0.5	1.73679
175	0.900087	0.5	1.80017
176	0.883362	0.5	1.76672
177	0.904282	0.5	1.80856
178	0.873365	0.5	1.74673
179	0.867701	0.5	1.7354
180	0.872314	0.5	1.74463
181	0.873967	0.5	1.74793
182	0.881203	0.5	1.76241
183	0.87257	0.5	1.74514
184	0.864721	0.5	1.72944
185	0.877422	0.5	1.75484
186	0.85222	0.5	1.70444
187	0.855944	0.5	1.71189
188	0.844318	0.5	1.68864
189	0.869917	0.5	1.73983
190	0.855737	0.5	1.71147
191	0.893189	0.5	1.78638
192	0.865528	0.5	1.73106
193	0.870331	0.5	1.74066
194	0.859694	0.5	1.71939
195	0.896632	0.5	1.79326
196	0.885504	0.5	1.77101
197	0.892431	0.5	1.78486
198	0.886685	0.5	1.77337
199	0.885924	0.5	1.77185
200	0.905062	0.5	1.81012
201	0.879531	0.5	1.75906
202	0.873885	0.5	1.74777
203	0.857727	0.5	1.71545
204	0.829666	0.5	1.65933
205	0.871795	0.5	1.74359
206	0.879188	0.5	1.75838
207	0.88119	0.5	1.76238
208	0.86197	0.5	1.72394
209	0.879915	0.5	1.75983
210	0.859188	0.5	1.71838
211	0.871883	0.5	1.74377
212	0.87095	0.5	1.7419
213	0.862737	0.5	1.72547
214	0.872515	0.5	1.74503
215	0.86922	0.5	1.73844
216	0.843007	0.5	1.68601
217	0.868854	0.5	1.73771
218	0.84564	0.5	1.69128
219	0.879474	0.5	1.75895
220	0.885998	0.5	1.772
221	0.868925	0.5	1.73785
222	0.869835	0.5	1.73967
223	0.865016	0.5	1.73003
224	0.893235	0.5	1.78647
225	0.870492	0.5	1.74098
226	0.853987	0.5	1.70797
227	0.858464	0.5	1.71693
228	0.860668	0.5	1.72134
229	0.886405	0.5	1.77281
230	0.899279	0.5	1.79856
231	0.868346	0.5	1.73669
232	0.848726	0.5	1.69745
233	0.82716	0.5	1.65432
234	0.9061	0.5	1.8122
235	0.862079	0.5	1.72416
236	0.848716	0.5	1.69743
237	0.877463	0.5	1.75493
238	0.87579	0.5	1.75158
239	0.883264	0.5	1.76653
240	0.849469	0.5	1.69894
241	0.888866	0.5	1.77773
242	0.848469	0.5	1.69694
243	0.865059	0.5	1.73012
244	0.896248	0.5	1.7925
245	0.893894	0.5	1.78779
246	0.868179	0.5	1.73636
247	0.884707	0.5	1.76941
248	0.870753	0.5	1.74151
249	0.88654	0.5	1.77308
250	0.867105	0.5	1.73421
251	0.890639	0.5	1.78128
252	0.873614	0.5	1.74723
253	0.882909	0.5	1.76582
254	0.868665	0.5	1.73733
255	0.868556	0.5	1.73711
256	0.882449	0.5	1.7649
257	0.860646	0.5	1.72129
258	0.885473	0.5	1.77095
259	0.874931	0.5	1.74986
260	0.877568	0.5	1.75514
261	0.881236	0.5	1.76247
262	0.840116	0.5	1.68023
263	0.87071	0.5	1.74142
264	0.861016	0.5	1.72203
265	0.860073	0.5	1.72015
266	0.882686	0.5	1.76537
267	0.909214	0.5	1.81843
268	0.881829	0.5	1.76366
269	0.852988	0.5	1.70598
270	0.876736	0.5	1.75347
271	0.867093	0.5	1.73419
272	0.846914	0.5	1.69383
273	0.885886	0.5	1.77177
274	0.895637	0.5	1.79127
275	0.870267	0.5	1.74053
276	0.863633	0.5	1.72727
277	0.855931	0.5	1.71186
278	0.864103	0.5	1.72821
279	0.846395	0.5	1.69279
280	0.830873	0.5	1.66175
281	0.881866	0.5	1.76373
282	0.894971	0.5	1.78994
283	0.868796	0.5	1.73759
284	0.864411	0.5	1.72882
285	0.86692	0.5	1.73384
286	0.867954	0.5	1.73591
287	0.893508	0.5	1.78702
288	0.872512	0.5	1.74502
289	0.867779	0.5	1.73556
290	0.866082	0.5	1.73216
291	0.864205	0.5	1.72841
292	0.877818	0.5	1.75564
293	0.91755	0.5	1.8351
294	0.888784	0.5	1.77757
295	0.870114	0.5	1.74023
296	0.838836	0.5	1.67767
297	0.854559	0.5	1.70912
298	0.855977	0.5	1.71195
299	0.859575	0.5	1.71915
300	0.906813	0.5	1.81363
301	0.872321	0.5	1.74464
302	0.869953	0.5	1.73991
303	0.887143	0.5	1.77429
304	0.898957	0.5	1.79791
305	0.87238	0.5	1.74476
306	0.88602	0.5	1.77204
307	0.877333	0.5	1.75467
308	0.886341	0.5	1.77268
309	0.883526	0.5	1.76705
310	0.860493	0.5	1.72099
311	0.818061	0.5	1.63612
312	0.875679	0.5	1.75136
313	0.850568	0.5	1.70114
314	0.849185	0.5	1.69837
315	0.871861	0.5	1.74372
316	0.868224	0.5	1.73645
317	0.891553	0.5	1.78311
318	0.887897	0.5	1.77579
319	0.891505	0.5	1.78301
320	0.852166	0.5	1.70433
321	0.877469	0.5	1.75494
322	0.864675	0.5	1.72935
323	0.868659	0.5	1.73732
324	0.874756	0.5	1.74951
325	0.872773	0.5	1.74555
326	0.863357	0.5	1.72671
327	0.909085	0.5	1.81817
328	0.87768	0.5	1.75536
329	0.883874	0.5	1.76775
330	0.880774	0.5	1.76155
331	0.854119	0.5	1.70824
332	0.867807	0.5	1.73561
333	0.885037	0.5	1.77007
334	0.873796	0.5	1.74759
335	0.850559	0.5	1.70112
336	0.857762	0.5	1.71552
337	0.888522	0.5	1.77704
338	0.87963	0.5	1.75926
339	0.895454	0.5	1.79091
340	0.849068	0.5	1.69814
341	0.874049	0.5	1.7481
342	0.905146	0.5	1.81029
343	0.885114	0.5	1.77023
344	0.836456	0.5	1.67291
345	0.870337	0.5	1.74067
346	0.835467	0.5	1.67093
347	0.874601	0.5	1.7492
348	0.883325	0.5	1.76665
349	0.880332	0.5	1.76066
350	0.860453	0.5	1.72091
351	0.885864	0.5	1.77173
352	0.889402	0.5	1.7788
353	0.873362	0.5	1.74672
354	0.864043	0.5	1.72809
355	0.882381	0.5	1.76476
356	0.900311	0.5	1.80062
357	0.878295	0.5	1.75659
358	0.897674	0.5	1.79535
359	0.867087	0.5	1.73417
360	0.885091	0.5	1.77018
361	0.859777	0.5	1.71955
362	0.845638	0.5	1.69128
363	0.859387	0.5	1.71877
364	0.864935	0.5	1.72987
365	0.881033	0.5	1.76207
366	0.859851	0.5	1.7197
367	0.853829	0.5	1.70766
368	0.856442	0.5	1.71288
369	0.850857	0.5	1.70171
370	0.870178	0.5	1.74036
371	0.873505	0.5	1.74701
372	0.88825	0.5	1.7765
373	0.870777	0.5	1.74155
374	0.852156	0.5	1.70431
375	0.881631	0.5	1.76326
376	0.862574	0.5	1.72515
377	0.886699	0.5	1.7734
378	0.896924	0.5	1.79385
379	0.864608	0.5	1.72922
380	0.848696	0.5	1.69739
381	0.855022	0.5	1.71004
382	0.891559	0.5	1.78312
383	0.876522	0.5	1.75304
384	0.868738	0.5	1.73748
385	0.871718	0.5	1.74344
386	0.88976	0.5	1.77952
387	0.871898	0.5	1.7438
388	0.867575	0.5	1.73515
389	0.879974	0.5	1.75995
390	0.862111	0.5	1.72422
391	0.873576	0.5	1.74715
392	0.859613	0.5	1.71923
393	0.875036	0.5	1.75007
394	0.859286	0.5	1.71857
395	0.867298	0.5	1.7346
396	0.895	0.5	1.79
397	0.864955	0.5	1.72991
398	0.894181	0.5	1.78836
399	0.88558	0.5	1.77116
400	0.858835	0.5	1.71767
401	0.867556	0.5	1.73511
402	0.887253	0.5	1.77451
403	0.838603	0.5	1.67721
404	0.862055	0.5	1.72411
405	0.864847	0.5	1.72969
406	0.890799	0.5	1.7816
407	0.863756	0.5	1.72751
408	0.850287	0.5	1.70057
409	0.879589	0.5	1.75918
410	0.895157	0.5	1.79031
411	0.90925	0.5	1.8185
412	0.879497	0.5	1.75899
413	0.853942	0.5	1.70788
414	0.862223	0.5	1.72445
415	0.864027	0.5	1.72805
416	0.869705	0.5	1.73941
417	0.861452	0.5	1.7229
418	0.879991	0.5	1.75998
419	0.828292	0.5	1.65658
420	0.857641	0.5	1.71528
421	0.872387	0.5	1.74477
422	0.881135	0.5	1.76227
423	0.870194	0.5	1.74039
424	0.874987	0.5	1.74997
425	0.855872	0.5	1.71174
426	0.858994	0.5	1.71799
427	0.860233	0.5	1.72047
428	0.896291	0.5	1.79258
429	0.879147	0.5	1.75829
430	0.866082	0.5	1.73216
431	0.852418	0.5	1.70484
432	0.897847	0.5	1.79569
433	0.841276	0.5	1.68255
434	0.850426	0.5	1.70085
435	0.864718	0.5	1.72944
436	0.894009	0.5	1.78802
437	0.839241	0.5	1.67848
438	0.886442	0.5	1.77288
439	0.889533	0.5	1.77907
440	0.836183	0.5	1.67237
441	0.844829	0.5	1.68966
442	0.84959	0.5	1.69918
443	0.894997	0.5	1.78999
444	0.870192	0.5	1.74038
445	0.871574	0.5	1.74315
446	0.829822	0.5	1.65964
447	0.901387	0.5	1.80277
448	0.855191	0.5	1.71038
449	0.875214	0.5	1.75043
450	0.831484	0.5	1.66297
451	0.886807	0.5	1.77361
452	0.866792	0.5	1.73358
453	0.875422	0.5	1.75084
454	0.892029	0.5	1.78406
455	0.871502	0.5	1.743
456	0.875596	0.5	1.75119
457	0.857072	0.5	1.71414
458	0.857207	0.5	1.71441
459	0.882853	0.5	1.76571
460	0.87534	0.5	1.75068
461	0.878291	0.5	1.75658
462	0.859661	0.5	1.71932
463	0.857594	0.5	1.71519
464	0.847464	0.5	1.69493
465	0.8407	0.5	1.6814
466	0.87605	0.5	1.7521
467	0.851117	0.5	1.70223
468	0.873227	0.5	1.74645
469	0.878973	0.5	1.75795
470	0.903826	0.5	1.80765
471	0.890931	0.5	1.78186
472	0.881471	0.5	1.76294
473	0.891892	0.5	1.78378
474	0.869135	0.5	1.73827
475	0.885141	0.5	1.77028
476	0.859922	0.5	1.71984
477	0.870503	0.5	1.74101
478	0.890673	0.5	1.78135
479	0.873937	0.5	1.74787
480	0.850095	0.5	1.70019
481	0.890407	0.5	1.78081
482	0.866029	0.5	1.73206
483	0.895196	0.5	1.79039
484	0.885514	0.5	1.77103
485	0.86706	0.5	1.73412
486	0.900021	0.5	1.80004
487	0.902206	0.5	1.80441
488	0.886343	0.5	1.77269
489	0.904354	0.5	1.80871
490	0.862688	0.5	1.72538
491	0.872636	0.5	1.74527
492	0.879685	0.5	1.75937
493	0.845916	0.5	1.69183
494	0.873042	0.5	1.74608
495	0.86854	0.5	1.73708
496	0.857482	0.5	1.71496
497	0.849231	0.5	1.69846
498	0.881634	0.5	1.76327
499	0.854267	0.5	1.70853
500	0.886221	0.5	1.77244

## Sheet: Rhodiola alterna
Table S5 The date on the locations of 12 threatened medicinal plants
IterationNo	AUC_at_Value_0.05	AUC_at_0.5	AUC_ratio
1	0.887157	0.5	1.77431
2	0.913391	0.5	1.82678
3	0.928763	0.5	1.85753
4	0.903687	0.5	1.80737
5	0.922114	0.5	1.84423
6	0.884539	0.5	1.76908
7	0.881941	0.5	1.76388
8	0.856766	0.5	1.71353
9	0.883278	0.5	1.76656
10	0.898866	0.5	1.79773
11	0.900265	0.5	1.80053
12	0.915459	0.5	1.83092
13	0.89093	0.5	1.78186
14	0.907583	0.5	1.81517
15	0.93834	0.5	1.87668
16	0.912454	0.5	1.82491
17	0.934556	0.5	1.86911
18	0.91095	0.5	1.8219
19	0.910452	0.5	1.8209
20	0.911292	0.5	1.82258
21	0.883343	0.5	1.76669
22	0.92155	0.5	1.8431
23	0.880153	0.5	1.76031
24	0.877773	0.5	1.75555
25	0.860622	0.5	1.72124
26	0.888619	0.5	1.77724
27	0.906215	0.5	1.81243
28	0.930905	0.5	1.86181
29	0.910937	0.5	1.82187
30	0.928561	0.5	1.85712
31	0.886701	0.5	1.7734
32	0.927729	0.5	1.85546
33	0.926253	0.5	1.85251
34	0.937333	0.5	1.87467
35	0.905299	0.5	1.8106
36	0.958768	0.5	1.91754
37	0.907054	0.5	1.81411
38	0.911393	0.5	1.82279
39	0.884074	0.5	1.76815
40	0.884971	0.5	1.76994
41	0.945861	0.5	1.89172
42	0.897996	0.5	1.79599
43	0.888204	0.5	1.77641
44	0.904835	0.5	1.80967
45	0.900126	0.5	1.80025
46	0.916608	0.5	1.83322
47	0.931809	0.5	1.86362
48	0.911074	0.5	1.82215
49	0.917859	0.5	1.83572
50	0.905907	0.5	1.81181
51	0.926248	0.5	1.8525
52	0.898842	0.5	1.79768
53	0.9004	0.5	1.8008
54	0.883803	0.5	1.76761
55	0.902028	0.5	1.80406
56	0.919414	0.5	1.83883
57	0.904229	0.5	1.80846
58	0.908236	0.5	1.81647
59	0.9	0.5	1.8
60	0.915591	0.5	1.83118
61	0.922181	0.5	1.84436
62	0.919685	0.5	1.83937
63	0.897596	0.5	1.79519
64	0.921846	0.5	1.84369
65	0.923985	0.5	1.84797
66	0.956477	0.5	1.91295
67	0.92814	0.5	1.85628
68	0.880153	0.5	1.76031
69	0.904794	0.5	1.80959
70	0.895833	0.5	1.79167
71	0.886968	0.5	1.77394
72	0.93935	0.5	1.8787
73	0.901826	0.5	1.80365
74	0.960999	0.5	1.922
75	0.927446	0.5	1.85489
76	0.893541	0.5	1.78708
77	0.925739	0.5	1.85148
78	0.88234	0.5	1.76468
79	0.879978	0.5	1.75996
80	0.908434	0.5	1.81687
81	0.87781	0.5	1.75562
82	0.919553	0.5	1.83911
83	0.887626	0.5	1.77525
84	0.883011	0.5	1.76602
85	0.937752	0.5	1.8755
86	0.892765	0.5	1.78553
87	0.904476	0.5	1.80895
88	0.917349	0.5	1.8347
89	0.883343	0.5	1.76669
90	0.923915	0.5	1.84783
91	0.90969	0.5	1.81938
92	0.925674	0.5	1.85135
93	0.880043	0.5	1.76009
94	0.904929	0.5	1.80986
95	0.911271	0.5	1.82254
96	0.9	0.5	1.8
97	0.941641	0.5	1.88328
98	0.897633	0.5	1.79527
99	0.917684	0.5	1.83537
100	0.911383	0.5	1.82277
101	0.924117	0.5	1.84823
102	0.90698	0.5	1.81396
103	0.858661	0.5	1.71732
104	0.920999	0.5	1.842
105	0.917949	0.5	1.8359
106	0.888229	0.5	1.77646
107	0.921716	0.5	1.84343
108	0.8961	0.5	1.7922
109	0.927215	0.5	1.85443
110	0.928904	0.5	1.85781
111	0.93084	0.5	1.86168
112	0.870353	0.5	1.74071
113	0.888389	0.5	1.77678
114	0.860157	0.5	1.72031
115	0.885012	0.5	1.77002
116	0.902204	0.5	1.80441
117	0.904288	0.5	1.80858
118	0.888004	0.5	1.77601
119	0.909961	0.5	1.81992
120	0.949622	0.5	1.89924
121	0.918729	0.5	1.83746
122	0.919685	0.5	1.83937
123	0.90236	0.5	1.80472
124	0.883013	0.5	1.76603
125	0.880112	0.5	1.76022
126	0.904426	0.5	1.80885
127	0.912918	0.5	1.82584
128	0.930896	0.5	1.86179
129	0.934667	0.5	1.86933
130	0.929019	0.5	1.85804
131	0.928263	0.5	1.85653
132	0.928075	0.5	1.85615
133	0.929281	0.5	1.85856
134	0.907509	0.5	1.81502
135	0.880153	0.5	1.76031
136	0.90816	0.5	1.81632
137	0.858329	0.5	1.71666
138	0.884074	0.5	1.76815
139	0.943986	0.5	1.88797
140	0.944551	0.5	1.8891
141	0.938232	0.5	1.87646
142	0.933975	0.5	1.86795
143	0.948977	0.5	1.89795
144	0.942978	0.5	1.88596
145	0.935528	0.5	1.87106
146	0.953095	0.5	1.90619
147	0.937719	0.5	1.87544
148	0.9387	0.5	1.8774
149	0.921374	0.5	1.84275
150	0.902158	0.5	1.80432
151	0.935976	0.5	1.87195
152	0.927433	0.5	1.85487
153	0.906659	0.5	1.81332
154	0.956063	0.5	1.91213
155	0.907827	0.5	1.81565
156	0.856636	0.5	1.71327
157	0.91672	0.5	1.83344
158	0.949954	0.5	1.89991
159	0.934686	0.5	1.86937
160	0.941766	0.5	1.88353
161	0.888994	0.5	1.77799
162	0.939973	0.5	1.87995
163	0.913723	0.5	1.82745
164	0.864288	0.5	1.72858
165	0.925669	0.5	1.85134
166	0.914451	0.5	1.8289
167	0.938967	0.5	1.87793
168	0.943568	0.5	1.88714
169	0.934886	0.5	1.86977
170	0.895968	0.5	1.79194
171	0.919553	0.5	1.83911
172	0.9073	0.5	1.8146
173	0.880445	0.5	1.76089
174	0.90643	0.5	1.81286
175	0.902228	0.5	1.80446
176	0.926914	0.5	1.85383
177	0.893808	0.5	1.78762
178	0.937242	0.5	1.87448
179	0.932451	0.5	1.8649
180	0.930896	0.5	1.86179
181	0.878217	0.5	1.75643
182	0.930673	0.5	1.86135
183	0.959951	0.5	1.9199
184	0.886084	0.5	1.77217
185	0.915923	0.5	1.83185
186	0.90938	0.5	1.81876
187	0.920069	0.5	1.84014
188	0.949889	0.5	1.89978
189	0.912763	0.5	1.82553
190	0.917041	0.5	1.83408
191	0.913526	0.5	1.82705
192	0.907583	0.5	1.81517
193	0.951275	0.5	1.90255
194	0.954479	0.5	1.90896
195	0.941841	0.5	1.88368
196	0.911874	0.5	1.82375
197	0.90938	0.5	1.81876
198	0.92468	0.5	1.84936
199	0.920689	0.5	1.84138
200	0.933371	0.5	1.86674
201	0.889918	0.5	1.77984
202	0.906104	0.5	1.81221
203	0.921277	0.5	1.84255
204	0.905324	0.5	1.81065
205	0.884539	0.5	1.76908
206	0.915789	0.5	1.83158
207	0.903428	0.5	1.80686
208	0.902663	0.5	1.80533
209	0.903298	0.5	1.8066
210	0.905126	0.5	1.81025
211	0.952898	0.5	1.9058
212	0.955229	0.5	1.91046
213	0.86457	0.5	1.72914
214	0.877885	0.5	1.75577
215	0.904214	0.5	1.80843
216	0.882311	0.5	1.76462
217	0.897769	0.5	1.79554
218	0.915988	0.5	1.83198
219	0.910614	0.5	1.82123
220	0.904155	0.5	1.80831
221	0.954112	0.5	1.90822
222	0.926483	0.5	1.85297
223	0.947353	0.5	1.89471
224	0.886701	0.5	1.7734
225	0.915724	0.5	1.83145
226	0.863388	0.5	1.72678
227	0.838641	0.5	1.67728
228	0.865151	0.5	1.7303
229	0.882242	0.5	1.76448
230	0.910493	0.5	1.82099
231	0.909445	0.5	1.81889
232	0.947809	0.5	1.89562
233	0.956261	0.5	1.91252
234	0.933322	0.5	1.86664
235	0.906495	0.5	1.81299
236	0.921514	0.5	1.84303
237	0.885279	0.5	1.77056
238	0.929093	0.5	1.85819
239	0.929216	0.5	1.85843
240	0.925604	0.5	1.85121
241	0.94331	0.5	1.88662
242	0.930638	0.5	1.86128
243	0.866075	0.5	1.73215
244	0.946819	0.5	1.89364
245	0.918877	0.5	1.83775
246	0.871892	0.5	1.74378
247	0.884083	0.5	1.76817
248	0.858062	0.5	1.71612
249	0.92101	0.5	1.84202
250	0.917949	0.5	1.8359
251	0.928572	0.5	1.85714
252	0.882174	0.5	1.76435
253	0.862582	0.5	1.72516
254	0.935442	0.5	1.87088
255	0.903166	0.5	1.80633
256	0.88603	0.5	1.77206
257	0.905719	0.5	1.81144
258	0.903893	0.5	1.80779
259	0.909075	0.5	1.81815
260	0.886293	0.5	1.77259
261	0.914542	0.5	1.82908
262	0.932741	0.5	1.86548
263	0.912651	0.5	1.8253
264	0.9004	0.5	1.8008
265	0.86033	0.5	1.72066
266	0.91076	0.5	1.82152
267	0.946675	0.5	1.89335
268	0.91779	0.5	1.83558
269	0.860597	0.5	1.72119
270	0.880375	0.5	1.76075
271	0.905759	0.5	1.81152
272	0.919479	0.5	1.83896
273	0.864386	0.5	1.72877
274	0.918624	0.5	1.83725
275	0.878349	0.5	1.7567
276	0.862118	0.5	1.72424
277	0.840334	0.5	1.68067
278	0.88243	0.5	1.76486
279	0.942541	0.5	1.88508
280	0.910785	0.5	1.82157
281	0.880918	0.5	1.76184
282	0.908929	0.5	1.81786
283	0.92183	0.5	1.84366
284	0.926132	0.5	1.85226
285	0.87802	0.5	1.75604
286	0.911603	0.5	1.82321
287	0.926616	0.5	1.85323
288	0.914575	0.5	1.82915
289	0.933954	0.5	1.86791
290	0.840469	0.5	1.68094
291	0.860557	0.5	1.72111
292	0.909853	0.5	1.81971
293	0.862425	0.5	1.72485
294	0.928451	0.5	1.8569
295	0.895903	0.5	1.79181
296	0.89093	0.5	1.78186
297	0.942471	0.5	1.88494
298	0.92612	0.5	1.85224
299	0.895664	0.5	1.79133
300	0.915413	0.5	1.83083
301	0.912853	0.5	1.82571
302	0.895108	0.5	1.79022
303	0.934089	0.5	1.86818
304	0.923985	0.5	1.84797
305	0.928969	0.5	1.85794
306	0.904346	0.5	1.80869
307	0.948064	0.5	1.89613
308	0.935083	0.5	1.87017
309	0.912265	0.5	1.82453
310	0.864251	0.5	1.7285
311	0.936543	0.5	1.87309
312	0.913584	0.5	1.82717
313	0.909422	0.5	1.81884
314	0.886749	0.5	1.7735
315	0.932608	0.5	1.86522
316	0.904969	0.5	1.80994
317	0.885319	0.5	1.77064
318	0.880642	0.5	1.76128
319	0.937107	0.5	1.87421
320	0.939576	0.5	1.87915
321	0.966	0.5	1.932
322	0.923483	0.5	1.84697
323	0.903166	0.5	1.80633
324	0.929019	0.5	1.85804
325	0.914998	0.5	1.83
326	0.903166	0.5	1.80633
327	0.899459	0.5	1.79892
328	0.936555	0.5	1.87311
329	0.929158	0.5	1.85832
330	0.884148	0.5	1.7683
331	0.921781	0.5	1.84356
332	0.932609	0.5	1.86522
333	0.937574	0.5	1.87515
334	0.91233	0.5	1.82466
335	0.931821	0.5	1.86364
336	0.88051	0.5	1.76102
337	0.938834	0.5	1.87767
338	0.916424	0.5	1.83285
339	0.924928	0.5	1.84986
340	0.908236	0.5	1.81647
341	0.914575	0.5	1.82915
342	0.886392	0.5	1.77278
343	0.860292	0.5	1.72058
344	0.90938	0.5	1.81876
345	0.871892	0.5	1.74378
346	0.92758	0.5	1.85516
347	0.93358	0.5	1.86716
348	0.882381	0.5	1.76476
349	0.904229	0.5	1.80846
350	0.860355	0.5	1.72071
351	0.902134	0.5	1.80427
352	0.906297	0.5	1.81259
353	0.895108	0.5	1.79022
354	0.926616	0.5	1.85323
355	0.886084	0.5	1.77217
356	0.884135	0.5	1.76827
357	0.946687	0.5	1.89337
358	0.931094	0.5	1.86219
359	0.897904	0.5	1.79581
360	0.955796	0.5	1.91159
361	0.899459	0.5	1.79892
362	0.945343	0.5	1.89069
363	0.889643	0.5	1.77929
364	0.924215	0.5	1.84843
365	0.932462	0.5	1.86492
366	0.92844	0.5	1.85688
367	0.926071	0.5	1.85214
368	0.862647	0.5	1.72529
369	0.890805	0.5	1.78161
370	0.944686	0.5	1.88937
371	0.898061	0.5	1.79612
372	0.899593	0.5	1.79919
373	0.925851	0.5	1.8517
374	0.856701	0.5	1.7134
375	0.936543	0.5	1.87309
376	0.882446	0.5	1.76489
377	0.908	0.5	1.816
378	0.906791	0.5	1.81358
379	0.92695	0.5	1.8539
380	0.925337	0.5	1.85067
381	0.924182	0.5	1.84836
382	0.935343	0.5	1.87069
383	0.920017	0.5	1.84003
384	0.90409	0.5	1.80818
385	0.930046	0.5	1.86009
386	0.884971	0.5	1.76994
387	0.906174	0.5	1.81235
388	0.945787	0.5	1.89157
389	0.88654	0.5	1.77308
390	0.921916	0.5	1.84383
391	0.91037	0.5	1.82074
392	0.910825	0.5	1.82165
393	0.901894	0.5	1.80379
394	0.906795	0.5	1.81359
395	0.924247	0.5	1.84849
396	0.944419	0.5	1.88884
397	0.901961	0.5	1.80392
398	0.931498	0.5	1.863
399	0.905299	0.5	1.8106
400	0.902134	0.5	1.80427
401	0.904662	0.5	1.80932
402	0.929685	0.5	1.85937
403	0.902966	0.5	1.80593
404	0.904029	0.5	1.80806
405	0.881941	0.5	1.76388
406	0.923375	0.5	1.84675
407	0.912639	0.5	1.82528
408	0.862315	0.5	1.72463
409	0.908308	0.5	1.81662
410	0.91165	0.5	1.8233
411	0.880642	0.5	1.76128
412	0.86594	0.5	1.73188
413	0.904229	0.5	1.80846
414	0.895771	0.5	1.79154
415	0.906307	0.5	1.81261
416	0.899399	0.5	1.7988
417	0.901959	0.5	1.80392
418	0.895768	0.5	1.79154
419	0.912515	0.5	1.82503
420	0.867937	0.5	1.73587
421	0.929649	0.5	1.8593
422	0.909557	0.5	1.81911
423	0.900063	0.5	1.80013
424	0.907235	0.5	1.81447
425	0.917859	0.5	1.83572
426	0.944988	0.5	1.88998
427	0.883938	0.5	1.76788
428	0.880783	0.5	1.76157
429	0.885279	0.5	1.77056
430	0.900335	0.5	1.80067
431	0.917804	0.5	1.83561
432	0.92356	0.5	1.84712
433	0.924098	0.5	1.8482
434	0.915229	0.5	1.83046
435	0.924283	0.5	1.84857
436	0.942657	0.5	1.88531
437	0.932263	0.5	1.86453
438	0.884341	0.5	1.76868
439	0.932595	0.5	1.86519
440	0.904481	0.5	1.80896
441	0.922783	0.5	1.84557
442	0.932018	0.5	1.86404
443	0.929564	0.5	1.85913
444	0.929885	0.5	1.85977
445	0.880177	0.5	1.76035
446	0.885012	0.5	1.77002
447	0.88038	0.5	1.76076
448	0.92065	0.5	1.8413
449	0.902356	0.5	1.80471
450	0.914107	0.5	1.82821
451	0.907448	0.5	1.8149
452	0.890989	0.5	1.78198
453	0.907987	0.5	1.81597
454	0.856236	0.5	1.71247
455	0.932806	0.5	1.86561
456	0.860194	0.5	1.72039
457	0.886968	0.5	1.77394
458	0.929714	0.5	1.85943
459	0.921329	0.5	1.84266
460	0.931094	0.5	1.86219
461	0.908619	0.5	1.81724
462	0.902069	0.5	1.80414
463	0.924815	0.5	1.84963
464	0.927083	0.5	1.85417
465	0.86594	0.5	1.73188
466	0.898534	0.5	1.79707
467	0.878349	0.5	1.7567
468	0.933362	0.5	1.86672
469	0.924163	0.5	1.84833
470	0.882446	0.5	1.76489
471	0.906482	0.5	1.81296
472	0.87998	0.5	1.75996
473	0.860465	0.5	1.72093
474	0.904021	0.5	1.80804
475	0.941641	0.5	1.88328
476	0.867937	0.5	1.73587
477	0.917176	0.5	1.83435
478	0.929093	0.5	1.85819
479	0.949498	0.5	1.899
480	0.924348	0.5	1.8487
481	0.931365	0.5	1.86273
482	0.93717	0.5	1.87434
483	0.911074	0.5	1.82215
484	0.932007	0.5	1.86401
485	0.91441	0.5	1.82882
486	0.919418	0.5	1.83884
487	0.904494	0.5	1.80899
488	0.951669	0.5	1.90334
489	0.937788	0.5	1.87558
490	0.926883	0.5	1.85377
491	0.905732	0.5	1.81146
492	0.882073	0.5	1.76415
493	0.896841	0.5	1.79368
494	0.920515	0.5	1.84103
495	0.904797	0.5	1.80959
496	0.902028	0.5	1.80406
497	0.905299	0.5	1.8106
498	0.902699	0.5	1.8054
499	0.886968	0.5	1.77394
500	0.934667	0.5	1.86933

## Sheet: Lomatogoniopsis alpina
Table S5 The date on the locations of 12 threatened medicinal plants
IterationNo	AUC_at_Value_0.05	AUC_at_0.5	AUC_ratio
1	0.833813	0.5	1.66763
2	0.869844	0.5	1.73969
3	0.88619	0.5	1.77238
4	0.841806	0.5	1.68361
5	0.865861	0.5	1.73172
6	0.86833	0.5	1.73666
7	0.873409	0.5	1.74682
8	0.885047	0.5	1.77009
9	0.868361	0.5	1.73672
10	0.896086	0.5	1.79217
11	0.889455	0.5	1.77891
12	0.869461	0.5	1.73892
13	0.875574	0.5	1.75115
14	0.835906	0.5	1.67181
15	0.885456	0.5	1.77091
16	0.850284	0.5	1.70057
17	0.896448	0.5	1.7929
18	0.842594	0.5	1.68519
19	0.885255	0.5	1.77051
20	0.868173	0.5	1.73635
21	0.879368	0.5	1.75874
22	0.879032	0.5	1.75806
23	0.877353	0.5	1.75471
24	0.892129	0.5	1.78426
25	0.87551	0.5	1.75102
26	0.896424	0.5	1.79285
27	0.893679	0.5	1.78736
28	0.876823	0.5	1.75365
29	0.891856	0.5	1.78371
30	0.910099	0.5	1.8202
31	0.885167	0.5	1.77033
32	0.888194	0.5	1.77639
33	0.866374	0.5	1.73275
34	0.89123	0.5	1.78246
35	0.871185	0.5	1.74237
36	0.86531	0.5	1.73062
37	0.880234	0.5	1.76047
38	0.87674	0.5	1.75348
39	0.839945	0.5	1.67989
40	0.885339	0.5	1.77068
41	0.894187	0.5	1.78837
42	0.888357	0.5	1.77671
43	0.867222	0.5	1.73444
44	0.855003	0.5	1.71001
45	0.882835	0.5	1.76567
46	0.846298	0.5	1.6926
47	0.887005	0.5	1.77401
48	0.86123	0.5	1.72246
49	0.848686	0.5	1.69737
50	0.85738	0.5	1.71476
51	0.864941	0.5	1.72988
52	0.887309	0.5	1.77462
53	0.858386	0.5	1.71677
54	0.86836	0.5	1.73672
55	0.851819	0.5	1.70364
56	0.905159	0.5	1.81032
57	0.885531	0.5	1.77106
58	0.868652	0.5	1.7373
59	0.891967	0.5	1.78393
60	0.893195	0.5	1.78639
61	0.849928	0.5	1.69986
62	0.890196	0.5	1.78039
63	0.873633	0.5	1.74727
64	0.867723	0.5	1.73545
65	0.853517	0.5	1.70703
66	0.879676	0.5	1.75935
67	0.883742	0.5	1.76748
68	0.881463	0.5	1.76293
69	0.89419	0.5	1.78838
70	0.844596	0.5	1.68919
71	0.921912	0.5	1.84382
72	0.87617	0.5	1.75234
73	0.889718	0.5	1.77944
74	0.859657	0.5	1.71931
75	0.871547	0.5	1.74309
76	0.887888	0.5	1.77578
77	0.861647	0.5	1.72329
78	0.877178	0.5	1.75436
79	0.897417	0.5	1.79483
80	0.861332	0.5	1.72266
81	0.905607	0.5	1.81121
82	0.880058	0.5	1.76012
83	0.847571	0.5	1.69514
84	0.864686	0.5	1.72937
85	0.875354	0.5	1.75071
86	0.853803	0.5	1.70761
87	0.847519	0.5	1.69504
88	0.842375	0.5	1.68475
89	0.887385	0.5	1.77477
90	0.903684	0.5	1.80737
91	0.840027	0.5	1.68005
92	0.871185	0.5	1.74237
93	0.85995	0.5	1.7199
94	0.861903	0.5	1.72381
95	0.865083	0.5	1.73017
96	0.863636	0.5	1.72727
97	0.860348	0.5	1.7207
98	0.860558	0.5	1.72112
99	0.870141	0.5	1.74028
100	0.870297	0.5	1.74059
101	0.87223	0.5	1.74446
102	0.884097	0.5	1.76819
103	0.861815	0.5	1.72363
104	0.896859	0.5	1.79372
105	0.893288	0.5	1.78658
106	0.889519	0.5	1.77904
107	0.866475	0.5	1.73295
108	0.88769	0.5	1.77538
109	0.884228	0.5	1.76846
110	0.894373	0.5	1.78875
111	0.865321	0.5	1.73064
112	0.860481	0.5	1.72096
113	0.842339	0.5	1.68468
114	0.860904	0.5	1.72181
115	0.877496	0.5	1.75499
116	0.863162	0.5	1.72632
117	0.876324	0.5	1.75265
118	0.863189	0.5	1.72638
119	0.898735	0.5	1.79747
120	0.846808	0.5	1.69362
121	0.85478	0.5	1.70956
122	0.887007	0.5	1.77401
123	0.897107	0.5	1.79421
124	0.867365	0.5	1.73473
125	0.84748	0.5	1.69496
126	0.86816	0.5	1.73632
127	0.887868	0.5	1.77574
128	0.863381	0.5	1.72676
129	0.870452	0.5	1.7409
130	0.843041	0.5	1.68608
131	0.84676	0.5	1.69352
132	0.860918	0.5	1.72184
133	0.881311	0.5	1.76262
134	0.906722	0.5	1.81344
135	0.866845	0.5	1.73369
136	0.888522	0.5	1.77704
137	0.893569	0.5	1.78714
138	0.897263	0.5	1.79453
139	0.888403	0.5	1.77681
140	0.885956	0.5	1.77191
141	0.88461	0.5	1.76922
142	0.866126	0.5	1.73225
143	0.863544	0.5	1.72709
144	0.895035	0.5	1.79007
145	0.842649	0.5	1.6853
146	0.876268	0.5	1.75254
147	0.890826	0.5	1.78165
148	0.891813	0.5	1.78363
149	0.863104	0.5	1.72621
150	0.845663	0.5	1.69133
151	0.878156	0.5	1.75631
152	0.856424	0.5	1.71285
153	0.902298	0.5	1.8046
154	0.866629	0.5	1.73326
155	0.881849	0.5	1.7637
156	0.874217	0.5	1.74843
157	0.868597	0.5	1.73719
158	0.876207	0.5	1.75241
159	0.881465	0.5	1.76293
160	0.861306	0.5	1.72261
161	0.868429	0.5	1.73686
162	0.888342	0.5	1.77668
163	0.867819	0.5	1.73564
164	0.891536	0.5	1.78307
165	0.871426	0.5	1.74285
166	0.886584	0.5	1.77317
167	0.826546	0.5	1.65309
168	0.881642	0.5	1.76328
169	0.873549	0.5	1.7471
170	0.851557	0.5	1.70311
171	0.836062	0.5	1.67212
172	0.883438	0.5	1.76688
173	0.861562	0.5	1.72312
174	0.886373	0.5	1.77275
175	0.862464	0.5	1.72493
176	0.901071	0.5	1.80214
177	0.867623	0.5	1.73525
178	0.881967	0.5	1.76393
179	0.867525	0.5	1.73505
180	0.875672	0.5	1.75134
181	0.892755	0.5	1.78551
182	0.871157	0.5	1.74231
183	0.877104	0.5	1.75421
184	0.810713	0.5	1.62143
185	0.85982	0.5	1.71964
186	0.898359	0.5	1.79672
187	0.862354	0.5	1.72471
188	0.875827	0.5	1.75165
189	0.869261	0.5	1.73852
190	0.90079	0.5	1.80158
191	0.882306	0.5	1.76461
192	0.900953	0.5	1.80191
193	0.890758	0.5	1.78152
194	0.883776	0.5	1.76755
195	0.882266	0.5	1.76453
196	0.871917	0.5	1.74383
197	0.87582	0.5	1.75164
198	0.868923	0.5	1.73785
199	0.864479	0.5	1.72896
200	0.863242	0.5	1.72648
201	0.893902	0.5	1.7878
202	0.851848	0.5	1.7037
203	0.846144	0.5	1.69229
204	0.867536	0.5	1.73507
205	0.86561	0.5	1.73122
206	0.874461	0.5	1.74892
207	0.879687	0.5	1.75937
208	0.844627	0.5	1.68925
209	0.867284	0.5	1.73457
210	0.848112	0.5	1.69622
211	0.87165	0.5	1.7433
212	0.889338	0.5	1.77868
213	0.866078	0.5	1.73216
214	0.883554	0.5	1.76711
215	0.867031	0.5	1.73406
216	0.891352	0.5	1.7827
217	0.845112	0.5	1.69022
218	0.863927	0.5	1.72785
219	0.87582	0.5	1.75164
220	0.894915	0.5	1.78983
221	0.870075	0.5	1.74015
222	0.88511	0.5	1.77022
223	0.868803	0.5	1.73761
224	0.865016	0.5	1.73003
225	0.872648	0.5	1.7453
226	0.876985	0.5	1.75397
227	0.850316	0.5	1.70063
228	0.874283	0.5	1.74857
229	0.890645	0.5	1.78129
230	0.876747	0.5	1.75349
231	0.877017	0.5	1.75403
232	0.868851	0.5	1.7377
233	0.893743	0.5	1.78749
234	0.852345	0.5	1.70469
235	0.879221	0.5	1.75844
236	0.872685	0.5	1.74537
237	0.861306	0.5	1.72261
238	0.876092	0.5	1.75218
239	0.884555	0.5	1.76911
240	0.878715	0.5	1.75743
241	0.861913	0.5	1.72383
242	0.883394	0.5	1.76679
243	0.849118	0.5	1.69824
244	0.864972	0.5	1.72994
245	0.848853	0.5	1.69771
246	0.868984	0.5	1.73797
247	0.861699	0.5	1.7234
248	0.855739	0.5	1.71148
249	0.926124	0.5	1.85225
250	0.870156	0.5	1.74031
251	0.870286	0.5	1.74057
252	0.857097	0.5	1.71419
253	0.886174	0.5	1.77235
254	0.85362	0.5	1.70724
255	0.849686	0.5	1.69937
256	0.855691	0.5	1.71138
257	0.882867	0.5	1.76573
258	0.893662	0.5	1.78732
259	0.858297	0.5	1.71659
260	0.860811	0.5	1.72162
261	0.838012	0.5	1.67602
262	0.884651	0.5	1.7693
263	0.853288	0.5	1.70658
264	0.853167	0.5	1.70633
265	0.879846	0.5	1.75969
266	0.85202	0.5	1.70404
267	0.883226	0.5	1.76645
268	0.878111	0.5	1.75622
269	0.87033	0.5	1.74066
270	0.860835	0.5	1.72167
271	0.890709	0.5	1.78142
272	0.853544	0.5	1.70709
273	0.869387	0.5	1.73877
274	0.861597	0.5	1.72319
275	0.859496	0.5	1.71899
276	0.881648	0.5	1.7633
277	0.860007	0.5	1.72001
278	0.870205	0.5	1.74041
279	0.876893	0.5	1.75379
280	0.859089	0.5	1.71818
281	0.837988	0.5	1.67598
282	0.858218	0.5	1.71644
283	0.8555	0.5	1.711
284	0.865885	0.5	1.73177
285	0.893011	0.5	1.78602
286	0.868952	0.5	1.7379
287	0.869664	0.5	1.73933
288	0.864704	0.5	1.72941
289	0.870917	0.5	1.74183
290	0.863029	0.5	1.72606
291	0.858228	0.5	1.71646
292	0.886218	0.5	1.77244
293	0.874955	0.5	1.74991
294	0.866671	0.5	1.73334
295	0.856655	0.5	1.71331
296	0.891754	0.5	1.78351
297	0.872006	0.5	1.74401
298	0.864304	0.5	1.72861
299	0.871783	0.5	1.74357
300	0.878892	0.5	1.75778
301	0.882957	0.5	1.76591
302	0.883399	0.5	1.7668
303	0.896999	0.5	1.794
304	0.871336	0.5	1.74267
305	0.867543	0.5	1.73509
306	0.849947	0.5	1.69989
307	0.880678	0.5	1.76136
308	0.904299	0.5	1.8086
309	0.881548	0.5	1.7631
310	0.881703	0.5	1.76341
311	0.888227	0.5	1.77645
312	0.876133	0.5	1.75227
313	0.887289	0.5	1.77458
314	0.883866	0.5	1.76773
315	0.876112	0.5	1.75222
316	0.848057	0.5	1.69611
317	0.898909	0.5	1.79782
318	0.855607	0.5	1.71121
319	0.884214	0.5	1.76843
320	0.848826	0.5	1.69765
321	0.881842	0.5	1.76368
322	0.879986	0.5	1.75997
323	0.868168	0.5	1.73634
324	0.854608	0.5	1.70922
325	0.911825	0.5	1.82365
326	0.837783	0.5	1.67557
327	0.882034	0.5	1.76407
328	0.861121	0.5	1.72224
329	0.870954	0.5	1.74191
330	0.879295	0.5	1.75859
331	0.868047	0.5	1.73609
332	0.887891	0.5	1.77578
333	0.856416	0.5	1.71283
334	0.854287	0.5	1.70857
335	0.875652	0.5	1.7513
336	0.838198	0.5	1.6764
337	0.889179	0.5	1.77836
338	0.848927	0.5	1.69785
339	0.848053	0.5	1.69611
340	0.86756	0.5	1.73512
341	0.889836	0.5	1.77967
342	0.902172	0.5	1.80434
343	0.861942	0.5	1.72388
344	0.876726	0.5	1.75345
345	0.87556	0.5	1.75112
346	0.897905	0.5	1.79581
347	0.889452	0.5	1.7789
348	0.878782	0.5	1.75756
349	0.861991	0.5	1.72398
350	0.900958	0.5	1.80192
351	0.869446	0.5	1.73889
352	0.896015	0.5	1.79203
353	0.825615	0.5	1.65123
354	0.860022	0.5	1.72004
355	0.905569	0.5	1.81114
356	0.880702	0.5	1.7614
357	0.875647	0.5	1.75129
358	0.873994	0.5	1.74799
359	0.854047	0.5	1.70809
360	0.886341	0.5	1.77268
361	0.901922	0.5	1.80384
362	0.906531	0.5	1.81306
363	0.868301	0.5	1.7366
364	0.892383	0.5	1.78477
365	0.855226	0.5	1.71045
366	0.850024	0.5	1.70005
367	0.843793	0.5	1.68759
368	0.865514	0.5	1.73103
369	0.876585	0.5	1.75317
370	0.879588	0.5	1.75918
371	0.858104	0.5	1.71621
372	0.836982	0.5	1.67396
373	0.885538	0.5	1.77108
374	0.856459	0.5	1.71292
375	0.864139	0.5	1.72828
376	0.89624	0.5	1.79248
377	0.917342	0.5	1.83468
378	0.876629	0.5	1.75326
379	0.862024	0.5	1.72405
380	0.880641	0.5	1.76128
381	0.874677	0.5	1.74935
382	0.865703	0.5	1.73141
383	0.848825	0.5	1.69765
384	0.862019	0.5	1.72404
385	0.88955	0.5	1.7791
386	0.863054	0.5	1.72611
387	0.838578	0.5	1.67716
388	0.844375	0.5	1.68875
389	0.887877	0.5	1.77575
390	0.884674	0.5	1.76935
391	0.866718	0.5	1.73344
392	0.875459	0.5	1.75092
393	0.858221	0.5	1.71644
394	0.883107	0.5	1.76621
395	0.869859	0.5	1.73972
396	0.88351	0.5	1.76702
397	0.865951	0.5	1.7319
398	0.861461	0.5	1.72292
399	0.869728	0.5	1.73946
400	0.831329	0.5	1.66266
401	0.841148	0.5	1.6823
402	0.865415	0.5	1.73083
403	0.825569	0.5	1.65114
404	0.880994	0.5	1.76199
405	0.8617	0.5	1.7234
406	0.868832	0.5	1.73766
407	0.864051	0.5	1.7281
408	0.843489	0.5	1.68698
409	0.841894	0.5	1.68379
410	0.879935	0.5	1.75987
411	0.87569	0.5	1.75138
412	0.86456	0.5	1.72912
413	0.868949	0.5	1.7379
414	0.896405	0.5	1.79281
415	0.850074	0.5	1.70015
416	0.86637	0.5	1.73274
417	0.849445	0.5	1.69889
418	0.881494	0.5	1.76299
419	0.886508	0.5	1.77302
420	0.867853	0.5	1.73571
421	0.897242	0.5	1.79448
422	0.853456	0.5	1.70691
423	0.856825	0.5	1.71365
424	0.874834	0.5	1.74967
425	0.856927	0.5	1.71385
426	0.887551	0.5	1.7751
427	0.874247	0.5	1.74849
428	0.863241	0.5	1.72648
429	0.885215	0.5	1.77043
430	0.854132	0.5	1.70826
431	0.875959	0.5	1.75192
432	0.839306	0.5	1.67861
433	0.895072	0.5	1.79014
434	0.821743	0.5	1.64349
435	0.874239	0.5	1.74848
436	0.886055	0.5	1.77211
437	0.847847	0.5	1.69569
438	0.815187	0.5	1.63037
439	0.849601	0.5	1.6992
440	0.923959	0.5	1.84792
441	0.889806	0.5	1.77961
442	0.885726	0.5	1.77145
443	0.852009	0.5	1.70402
444	0.864069	0.5	1.72814
445	0.825243	0.5	1.65049
446	0.837795	0.5	1.67559
447	0.887363	0.5	1.77473
448	0.850264	0.5	1.70053
449	0.870861	0.5	1.74172
450	0.8905	0.5	1.781
451	0.884275	0.5	1.76855
452	0.862104	0.5	1.72421
453	0.903734	0.5	1.80747
454	0.876728	0.5	1.75346
455	0.872811	0.5	1.74562
456	0.86928	0.5	1.73856
457	0.8523	0.5	1.7046
458	0.85609	0.5	1.71218
459	0.883257	0.5	1.76651
460	0.879787	0.5	1.75957
461	0.88031	0.5	1.76062
462	0.883621	0.5	1.76724
463	0.868724	0.5	1.73745
464	0.848273	0.5	1.69655
465	0.848514	0.5	1.69703
466	0.89336	0.5	1.78672
467	0.884022	0.5	1.76804
468	0.853292	0.5	1.70658
469	0.859948	0.5	1.7199
470	0.866491	0.5	1.73298
471	0.891147	0.5	1.78229
472	0.876435	0.5	1.75287
473	0.846892	0.5	1.69378
474	0.849912	0.5	1.69982
475	0.871411	0.5	1.74282
476	0.895502	0.5	1.791
477	0.883737	0.5	1.76747
478	0.863163	0.5	1.72633
479	0.887492	0.5	1.77498
480	0.879669	0.5	1.75934
481	0.886429	0.5	1.77286
482	0.85809	0.5	1.71618
483	0.881971	0.5	1.76394
484	0.86031	0.5	1.72062
485	0.859261	0.5	1.71852
486	0.877997	0.5	1.75599
487	0.867341	0.5	1.73468
488	0.854431	0.5	1.70886
489	0.854404	0.5	1.70881
490	0.862672	0.5	1.72534
491	0.872487	0.5	1.74497
492	0.880078	0.5	1.76016
493	0.83409	0.5	1.66818
494	0.873334	0.5	1.74667
495	0.879682	0.5	1.75936
496	0.878047	0.5	1.75609
497	0.891129	0.5	1.78226
498	0.860159	0.5	1.72032
499	0.899649	0.5	1.7993
500	0.862492	0.5	1.72498

## Sheet: Fritillaria unibracteata
Table S5 The AUC ratio of 12 threatened medicinal plants on the QTP.
IterationNo	AUC_at_Value_0.05	AUC_at_0.5	AUC_ratio
1	0.848456	0.5	1.69691
2	0.908161	0.5	1.81632
3	0.863943	0.5	1.72789
4	0.869525	0.5	1.73905
5	0.86646	0.5	1.73292
6	0.847308	0.5	1.69462
7	0.863524	0.5	1.72705
8	0.882073	0.5	1.76415
9	0.899463	0.5	1.79893
10	0.898789	0.5	1.79758
11	0.905744	0.5	1.81149
12	0.887316	0.5	1.77463
13	0.879699	0.5	1.7594
14	0.834032	0.5	1.66806
15	0.799925	0.5	1.59985
16	0.838009	0.5	1.67602
17	0.833405	0.5	1.66681
18	0.902601	0.5	1.8052
19	0.841427	0.5	1.68285
20	0.883168	0.5	1.76634
21	0.893182	0.5	1.78636
22	0.903756	0.5	1.80751
23	0.865614	0.5	1.73123
24	0.881132	0.5	1.76226
25	0.888117	0.5	1.77623
26	0.849647	0.5	1.69929
27	0.882809	0.5	1.76562
28	0.897493	0.5	1.79499
29	0.903291	0.5	1.80658
30	0.801681	0.5	1.60336
31	0.854211	0.5	1.70842
32	0.942481	0.5	1.88496
33	0.884444	0.5	1.76889
34	0.867125	0.5	1.73425
35	0.880854	0.5	1.76171
36	0.873008	0.5	1.74602
37	0.85896	0.5	1.71792
38	0.847597	0.5	1.69519
39	0.902246	0.5	1.80449
40	0.808288	0.5	1.61658
41	0.980381	0.5	1.96076
42	0.790889	0.5	1.58178
43	0.867957	0.5	1.73591
44	0.86087	0.5	1.72174
45	0.909373	0.5	1.81875
46	0.832321	0.5	1.66464
47	0.917775	0.5	1.83555
48	0.86163	0.5	1.72326
49	0.833066	0.5	1.66613
50	0.900607	0.5	1.80121
51	0.922051	0.5	1.8441
52	0.896594	0.5	1.79319
53	0.900829	0.5	1.80166
54	0.861742	0.5	1.72348
55	0.938973	0.5	1.87795
56	0.924374	0.5	1.84875
57	0.883901	0.5	1.7678
58	0.894752	0.5	1.7895
59	0.883031	0.5	1.76606
60	0.758601	0.5	1.5172
61	0.86864	0.5	1.73728
62	0.939597	0.5	1.87919
63	0.933182	0.5	1.86636
64	0.822811	0.5	1.64562
65	0.865933	0.5	1.73187
66	0.923016	0.5	1.84603
67	0.840531	0.5	1.68106
68	0.880208	0.5	1.76042
69	0.892555	0.5	1.78511
70	0.887482	0.5	1.77496
71	0.850738	0.5	1.70148
72	0.890416	0.5	1.78083
73	0.92037	0.5	1.84074
74	0.872182	0.5	1.74436
75	0.891773	0.5	1.78355
76	0.77981	0.5	1.55962
77	0.899271	0.5	1.79854
78	0.873437	0.5	1.74687
79	0.895721	0.5	1.79144
80	0.848081	0.5	1.69616
81	0.84076	0.5	1.68152
82	0.841705	0.5	1.68341
83	0.876534	0.5	1.75307
84	0.945921	0.5	1.89184
85	0.843848	0.5	1.6877
86	0.877007	0.5	1.75401
87	0.928809	0.5	1.85762
88	0.868277	0.5	1.73655
89	0.871926	0.5	1.74385
90	0.903274	0.5	1.80655
91	0.897221	0.5	1.79444
92	0.862979	0.5	1.72596
93	0.863926	0.5	1.72785
94	0.880424	0.5	1.76085
95	0.820881	0.5	1.64176
96	0.90785	0.5	1.8157
97	0.85136	0.5	1.70272
98	0.909367	0.5	1.81873
99	0.83607	0.5	1.67214
100	0.783961	0.5	1.56792
101	0.833578	0.5	1.66716
102	0.890259	0.5	1.78052
103	0.870793	0.5	1.74159
104	0.881685	0.5	1.76337
105	0.801256	0.5	1.60251
106	0.88727	0.5	1.77454
107	0.907918	0.5	1.81584
108	0.874959	0.5	1.74992
109	0.878436	0.5	1.75687
110	0.863252	0.5	1.7265
111	0.872212	0.5	1.74442
112	0.918647	0.5	1.83729
113	0.91158	0.5	1.82316
114	0.926229	0.5	1.85246
115	0.882326	0.5	1.76465
116	0.905795	0.5	1.81159
117	0.882206	0.5	1.76441
118	0.83511	0.5	1.67022
119	0.883818	0.5	1.76764
120	0.879434	0.5	1.75887
121	0.956394	0.5	1.91279
122	0.883899	0.5	1.7678
123	0.875761	0.5	1.75152
124	0.873236	0.5	1.74647
125	0.851298	0.5	1.7026
126	0.89549	0.5	1.79098
127	0.901552	0.5	1.8031
128	0.823471	0.5	1.64694
129	0.895433	0.5	1.79087
130	0.874494	0.5	1.74899
131	0.959447	0.5	1.91889
132	0.871622	0.5	1.74324
133	0.852	0.5	1.704
134	0.839403	0.5	1.67881
135	0.878965	0.5	1.75793
136	0.91067	0.5	1.82134
137	0.840927	0.5	1.68185
138	0.873715	0.5	1.74743
139	0.841365	0.5	1.68273
140	0.867057	0.5	1.73411
141	0.875388	0.5	1.75078
142	0.901269	0.5	1.80254
143	0.877177	0.5	1.75435
144	0.886168	0.5	1.77234
145	0.884071	0.5	1.76814
146	0.878408	0.5	1.75682
147	0.916936	0.5	1.83387
148	0.886424	0.5	1.77285
149	0.896486	0.5	1.79297
150	0.896267	0.5	1.79253
151	0.848973	0.5	1.69795
152	0.821836	0.5	1.64367
153	0.868215	0.5	1.73643
154	0.938996	0.5	1.87799
155	0.865144	0.5	1.73029
156	0.852374	0.5	1.70475
157	0.884204	0.5	1.76841
158	0.809137	0.5	1.61827
159	0.953155	0.5	1.90631
160	0.785934	0.5	1.57187
161	0.903509	0.5	1.80702
162	0.898806	0.5	1.79761
163	0.912059	0.5	1.82412
164	0.822683	0.5	1.64537
165	0.905733	0.5	1.81147
166	0.861384	0.5	1.72277
167	0.937875	0.5	1.87575
168	0.879761	0.5	1.75952
169	0.877445	0.5	1.75489
170	0.861056	0.5	1.72211
171	0.888378	0.5	1.77676
172	0.849297	0.5	1.69859
173	0.813431	0.5	1.62686
174	0.881994	0.5	1.76399
175	0.911646	0.5	1.82329
176	0.863084	0.5	1.72617
177	0.960686	0.5	1.92137
178	0.882276	0.5	1.76455
179	0.938133	0.5	1.87627
180	0.789165	0.5	1.57833
181	0.821569	0.5	1.64314
182	0.906112	0.5	1.81222
183	0.894302	0.5	1.7886
184	0.91758	0.5	1.83516
185	0.875927	0.5	1.75185
186	0.868226	0.5	1.73645
187	0.925904	0.5	1.85181
188	0.911424	0.5	1.82285
189	0.845374	0.5	1.69075
190	0.881568	0.5	1.76314
191	0.823434	0.5	1.64687
192	0.855415	0.5	1.71083
193	0.794694	0.5	1.58939
194	0.830599	0.5	1.6612
195	0.950516	0.5	1.90103
196	0.924191	0.5	1.84838
197	0.888656	0.5	1.77731
198	0.901739	0.5	1.80348
199	0.933654	0.5	1.86731
200	0.898415	0.5	1.79683
201	0.865592	0.5	1.73118
202	0.942622	0.5	1.88524
203	0.892291	0.5	1.78458
204	0.939495	0.5	1.87899
205	0.871051	0.5	1.7421
206	0.895649	0.5	1.7913
207	0.860771	0.5	1.72154
208	0.925656	0.5	1.85131
209	0.937532	0.5	1.87506
210	0.895086	0.5	1.79017
211	0.882458	0.5	1.76492
212	0.859121	0.5	1.71824
213	0.883994	0.5	1.76799
214	0.823597	0.5	1.64719
215	0.911701	0.5	1.8234
216	0.905984	0.5	1.81197
217	0.905299	0.5	1.8106
218	0.847315	0.5	1.69463
219	0.920092	0.5	1.84018
220	0.871406	0.5	1.74281
221	0.846043	0.5	1.69209
222	0.846753	0.5	1.69351
223	0.887952	0.5	1.7759
224	0.928533	0.5	1.85707
225	0.897125	0.5	1.79425
226	0.855609	0.5	1.71122
227	0.774041	0.5	1.54808
228	0.805716	0.5	1.61143
229	0.871389	0.5	1.74278
230	0.87208	0.5	1.74416
231	0.866789	0.5	1.73358
232	0.876487	0.5	1.75297
233	0.864575	0.5	1.72915
234	0.875835	0.5	1.75167
235	0.950165	0.5	1.90033
236	0.838815	0.5	1.67763
237	0.856687	0.5	1.71337
238	0.855911	0.5	1.71182
239	0.878761	0.5	1.75752
240	0.906881	0.5	1.81376
241	0.892548	0.5	1.7851
242	0.925691	0.5	1.85138
243	0.859821	0.5	1.71964
244	0.91108	0.5	1.82216
245	0.911948	0.5	1.8239
246	0.87893	0.5	1.75786
247	0.916714	0.5	1.83343
248	0.96334	0.5	1.92668
249	0.85302	0.5	1.70604
250	0.911919	0.5	1.82384
251	0.867486	0.5	1.73497
252	0.858833	0.5	1.71767
253	0.954408	0.5	1.90882
254	0.847416	0.5	1.69483
255	0.780818	0.5	1.56164
256	0.971245	0.5	1.94249
257	0.936011	0.5	1.87202
258	0.928759	0.5	1.85752
259	0.843693	0.5	1.68739
260	0.876277	0.5	1.75255
261	0.84085	0.5	1.6817
262	0.938408	0.5	1.87682
263	0.881138	0.5	1.76228
264	0.945336	0.5	1.89067
265	0.888672	0.5	1.77734
266	0.862089	0.5	1.72418
267	0.865674	0.5	1.73135
268	0.897326	0.5	1.79465
269	0.921684	0.5	1.84337
270	0.896641	0.5	1.79328
271	0.894337	0.5	1.78867
272	0.842486	0.5	1.68497
273	0.894826	0.5	1.78965
274	0.819961	0.5	1.63992
275	0.88981	0.5	1.77962
276	0.844538	0.5	1.68908
277	0.886202	0.5	1.7724
278	0.8867	0.5	1.7734
279	0.905247	0.5	1.81049
280	0.86378	0.5	1.72756
281	0.830651	0.5	1.6613
282	0.855633	0.5	1.71127
283	0.902833	0.5	1.80567
284	0.868292	0.5	1.73658
285	0.848743	0.5	1.69749
286	0.820122	0.5	1.64024
287	0.82381	0.5	1.64762
288	0.877455	0.5	1.75491
289	0.894679	0.5	1.78936
290	0.848768	0.5	1.69754
291	0.948041	0.5	1.89608
292	0.848157	0.5	1.69631
293	0.909772	0.5	1.81954
294	0.838266	0.5	1.67653
295	0.918748	0.5	1.8375
296	0.914613	0.5	1.82923
297	0.84892	0.5	1.69784
298	0.942301	0.5	1.8846
299	0.922444	0.5	1.84489
300	0.890172	0.5	1.78034
301	0.833276	0.5	1.66655
302	0.879079	0.5	1.75816
303	0.929344	0.5	1.85869
304	0.758699	0.5	1.5174
305	0.875181	0.5	1.75036
306	0.854233	0.5	1.70847
307	0.821669	0.5	1.64334
308	0.822113	0.5	1.64423
309	0.87213	0.5	1.74426
310	0.890368	0.5	1.78074
311	0.941214	0.5	1.88243
312	0.856507	0.5	1.71301
313	0.908887	0.5	1.81777
314	0.834085	0.5	1.66817
315	0.836799	0.5	1.6736
316	0.852211	0.5	1.70442
317	0.938917	0.5	1.87783
318	0.871754	0.5	1.74351
319	0.932958	0.5	1.86592
320	0.881843	0.5	1.76369
321	0.871608	0.5	1.74322
322	0.857584	0.5	1.71517
323	0.817985	0.5	1.63597
324	0.870506	0.5	1.74101
325	0.914191	0.5	1.82838
326	0.890272	0.5	1.78054
327	0.785209	0.5	1.57042
328	0.916163	0.5	1.83233
329	0.915073	0.5	1.83015
330	0.875713	0.5	1.75143
331	0.882941	0.5	1.76588
332	0.884417	0.5	1.76883
333	0.86964	0.5	1.73928
334	0.897535	0.5	1.79507
335	0.912209	0.5	1.82442
336	0.808489	0.5	1.61698
337	0.880377	0.5	1.76075
338	0.915394	0.5	1.83079
339	0.899422	0.5	1.79884
340	0.910963	0.5	1.82193
341	0.878767	0.5	1.75753
342	0.83049	0.5	1.66098
343	0.835764	0.5	1.67153
344	0.858851	0.5	1.7177
345	0.875987	0.5	1.75197
346	0.871227	0.5	1.74245
347	0.886052	0.5	1.7721
348	0.842096	0.5	1.68419
349	0.83672	0.5	1.67344
350	0.89018	0.5	1.78036
351	0.84977	0.5	1.69954
352	0.89629	0.5	1.79258
353	0.839845	0.5	1.67969
354	0.973581	0.5	1.94716
355	0.863186	0.5	1.72637
356	0.88264	0.5	1.76528
357	0.798919	0.5	1.59784
358	0.862181	0.5	1.72436
359	0.881672	0.5	1.76334
360	0.880538	0.5	1.76108
361	0.878799	0.5	1.7576
362	0.890642	0.5	1.78128
363	0.847588	0.5	1.69518
364	0.870727	0.5	1.74145
365	0.853208	0.5	1.70642
366	0.828642	0.5	1.65728
367	0.858081	0.5	1.71616
368	0.773287	0.5	1.54657
369	0.924796	0.5	1.84959
370	0.87721	0.5	1.75442
371	0.924528	0.5	1.84906
372	0.904883	0.5	1.80977
373	0.899133	0.5	1.79827
374	0.933708	0.5	1.86742
375	0.86163	0.5	1.72326
376	0.88466	0.5	1.76932
377	0.821264	0.5	1.64253
378	0.815626	0.5	1.63125
379	0.826445	0.5	1.65289
380	0.900152	0.5	1.8003
381	0.935473	0.5	1.87095
382	0.901015	0.5	1.80203
383	0.899422	0.5	1.79884
384	0.818235	0.5	1.63647
385	0.916763	0.5	1.83353
386	0.89612	0.5	1.79224
387	0.876267	0.5	1.75253
388	0.789216	0.5	1.57843
389	0.892821	0.5	1.78564
390	0.804137	0.5	1.60827
391	0.937458	0.5	1.87492
392	0.878126	0.5	1.75625
393	0.864802	0.5	1.7296
394	0.861769	0.5	1.72354
395	0.819892	0.5	1.63978
396	0.866273	0.5	1.73255
397	0.910933	0.5	1.82187
398	0.916797	0.5	1.83359
399	0.874133	0.5	1.74827
400	0.882223	0.5	1.76445
401	0.873734	0.5	1.74747
402	0.894163	0.5	1.78833
403	0.862162	0.5	1.72432
404	0.839943	0.5	1.67989
405	0.94316	0.5	1.88632
406	0.766614	0.5	1.53323
407	0.890445	0.5	1.78089
408	0.975366	0.5	1.95073
409	0.91539	0.5	1.83078
410	0.915107	0.5	1.83021
411	0.906775	0.5	1.81355
412	0.895289	0.5	1.79058
413	0.867304	0.5	1.73461
414	0.938357	0.5	1.87671
415	0.865322	0.5	1.73064
416	0.872889	0.5	1.74578
417	0.884224	0.5	1.76845
418	0.826394	0.5	1.65279
419	0.881988	0.5	1.76398
420	0.860594	0.5	1.72119
421	0.866023	0.5	1.73205
422	0.770669	0.5	1.54134
423	0.912275	0.5	1.82455
424	0.884431	0.5	1.76886
425	0.917921	0.5	1.83584
426	0.87503	0.5	1.75006
427	0.889112	0.5	1.77822
428	0.907743	0.5	1.81549
429	0.798013	0.5	1.59603
430	0.854597	0.5	1.70919
431	0.82566	0.5	1.65132
432	0.916436	0.5	1.83287
433	0.892138	0.5	1.78428
434	0.907343	0.5	1.81469
435	0.870697	0.5	1.74139
436	0.93592	0.5	1.87184
437	0.784619	0.5	1.56924
438	0.857183	0.5	1.71437
439	0.906535	0.5	1.81307
440	0.823154	0.5	1.64631
441	0.880455	0.5	1.76091
442	0.822047	0.5	1.64409
443	0.875589	0.5	1.75118
444	0.955603	0.5	1.91121
445	0.782423	0.5	1.56485
446	0.923385	0.5	1.84677
447	0.864737	0.5	1.72947
448	0.759644	0.5	1.51929
449	0.917492	0.5	1.83498
450	0.867599	0.5	1.7352
451	0.880766	0.5	1.76153
452	0.852014	0.5	1.70403
453	0.838106	0.5	1.67621
454	0.894472	0.5	1.78894
455	0.837056	0.5	1.67411
456	0.825771	0.5	1.65154
457	0.863796	0.5	1.72759
458	0.88589	0.5	1.77178
459	0.899771	0.5	1.79954
460	0.875658	0.5	1.75132
461	0.778148	0.5	1.5563
462	0.907607	0.5	1.81521
463	0.85497	0.5	1.70994
464	0.87497	0.5	1.74994
465	0.863173	0.5	1.72635
466	0.873739	0.5	1.74748
467	0.785764	0.5	1.57153
468	0.863991	0.5	1.72798
469	0.830399	0.5	1.6608
470	0.901322	0.5	1.80264
471	0.847699	0.5	1.6954
472	0.826957	0.5	1.65391
473	0.892609	0.5	1.78522
474	0.878624	0.5	1.75725
475	0.917989	0.5	1.83598
476	0.900997	0.5	1.80199
477	0.872097	0.5	1.74419
478	0.909496	0.5	1.81899
479	0.887612	0.5	1.77522
480	0.912859	0.5	1.82572
481	0.873095	0.5	1.74619
482	0.842615	0.5	1.68523
483	0.907149	0.5	1.8143
484	0.879316	0.5	1.75863
485	0.847468	0.5	1.69494
486	0.876372	0.5	1.75274
487	0.864108	0.5	1.72822
488	0.858295	0.5	1.71659
489	0.836756	0.5	1.67351
490	0.816557	0.5	1.63311
491	0.847138	0.5	1.69428
492	0.858371	0.5	1.71674
493	0.873316	0.5	1.74663
494	0.822513	0.5	1.64503
495	0.825207	0.5	1.65041
496	0.91091	0.5	1.82182
497	0.79351	0.5	1.58702
498	0.901144	0.5	1.80229
499	0.864275	0.5	1.72855
500	0.911798	0.5	1.8236

## Sheet: Fritillaria przewalskii
Table S5 The AUC ratio of 12 threatened medicinal plants on the QTP.
IterationNo	AUC_at_Value_0.05	AUC_at_0.5	AUC_ratio
1	0.906776	0.499645	1.81484
2	0.909396	0.5	1.81879
3	0.895979	0.4997	1.79303
4	0.886223	0.499545	1.77406
5	0.854774	0.499976	1.70963
6	0.891733	0.5	1.78347
7	0.894667	0.5	1.78933
8	0.884675	0.499645	1.77061
9	0.874935	0.49874	1.75429
10	0.901295	0.499983	1.80265
11	0.905902	0.5	1.8118
12	0.882864	0.499645	1.76698
13	0.911329	0.5	1.82266
14	0.891043	0.5	1.78209
15	0.88117	0.499983	1.7624
16	0.906628	0.5	1.81326
17	0.871034	0.499645	1.74331
18	0.907425	0.499649	1.81613
19	0.875539	0.499983	1.75114
20	0.925369	0.5	1.85074
21	0.883383	0.499649	1.76801
22	0.896268	0.499649	1.7938
23	0.889265	0.499983	1.77859
24	0.89797	0.499976	1.79603
25	0.900154	0.499976	1.8004
26	0.901641	0.499976	1.80337
27	0.895159	0.499983	1.79038
28	0.900111	0.4997	1.8013
29	0.905663	0.5	1.81133
30	0.902572	0.5	1.80514
31	0.909043	0.499983	1.81815
32	0.859724	0.499976	1.71953
33	0.884275	0.4997	1.76961
34	0.842472	0.499983	1.685
35	0.877656	0.499536	1.75694
36	0.904312	0.499649	1.8099
37	0.906709	0.5	1.81342
38	0.907379	0.499649	1.81603
39	0.902537	0.5	1.80507
40	0.894024	0.499976	1.78813
41	0.877011	0.499649	1.75525
42	0.899388	0.499649	1.80004
43	0.882525	0.5	1.76505
44	0.927741	0.5	1.85548
45	0.868509	0.5	1.73702
46	0.921372	0.5	1.84274
47	0.906221	0.4997	1.81353
48	0.861992	0.499645	1.72521
49	0.919415	0.4997	1.83993
50	0.913548	0.499983	1.82716
51	0.920433	0.5	1.84087
52	0.872988	0.499983	1.74604
53	0.87732	0.499537	1.75627
54	0.899935	0.4997	1.80095
55	0.886801	0.5	1.7736
56	0.882107	0.499645	1.76547
57	0.904479	0.5	1.80896
58	0.906525	0.499983	1.81311
59	0.921249	0.5	1.8425
60	0.892927	0.499645	1.78712
61	0.911186	0.5	1.82237
62	0.904497	0.5	1.80899
63	0.879073	0.5	1.75815
64	0.863483	0.499983	1.72703
65	0.885622	0.5	1.77124
66	0.872272	0.499545	1.74614
67	0.893123	0.499976	1.78633
68	0.893165	0.5	1.78633
69	0.902158	0.499645	1.8056
70	0.871185	0.499976	1.74245
71	0.891928	0.5	1.78386
72	0.874697	0.499645	1.75064
73	0.902205	0.499649	1.80568
74	0.90597	0.5	1.81194
75	0.897215	0.4997	1.79551
76	0.881492	0.499545	1.76459
77	0.861068	0.499976	1.72222
78	0.8919	0.5	1.7838
79	0.891426	0.5	1.78285
80	0.881942	0.499645	1.76514
81	0.913207	0.499976	1.8265
82	0.921227	0.499649	1.84375
83	0.93339	0.499983	1.86685
84	0.919354	0.5	1.83871
85	0.876048	0.499645	1.75334
86	0.886266	0.499983	1.77259
87	0.867079	0.499649	1.73538
88	0.910714	0.499983	1.82149
89	0.845753	0.499645	1.69271
90	0.925582	0.499976	1.85125
91	0.870752	0.5	1.7415
92	0.895503	0.499983	1.79107
93	0.874541	0.499649	1.75031
94	0.917905	0.499976	1.8359
95	0.883765	0.499983	1.76759
96	0.877614	0.499983	1.75529
97	0.887057	0.499649	1.77536
98	0.911579	0.499545	1.82482
99	0.899767	0.5	1.79953
100	0.902032	0.5	1.80406
101	0.928203	0.5	1.85641
102	0.88893	0.5	1.77786
103	0.887178	0.499976	1.77444
104	0.904885	0.5	1.80977
105	0.893337	0.499649	1.78793
106	0.865605	0.499645	1.73244
107	0.898274	0.499976	1.79663
108	0.891844	0.5	1.78369
109	0.869327	0.499983	1.73871
110	0.891575	0.499545	1.78477
111	0.910647	0.4997	1.82239
112	0.91636	0.5	1.83272
113	0.863222	0.5	1.72644
114	0.903703	0.499976	1.80749
115	0.908582	0.499605	1.8186
116	0.912524	0.499976	1.82514
117	0.86688	0.499649	1.73498
118	0.910327	0.499645	1.82195
119	0.856447	0.499645	1.71411
120	0.913496	0.499976	1.82708
121	0.888694	0.5	1.77739
122	0.892999	0.499645	1.78727
123	0.91187	0.5	1.82374
124	0.917871	0.5	1.83574
125	0.894994	0.4997	1.79106
126	0.904474	0.499976	1.80903
127	0.895815	0.499976	1.79172
128	0.888776	0.499645	1.77881
129	0.899881	0.5	1.79976
130	0.876602	0.5	1.7532
131	0.890927	0.499983	1.78192
132	0.907375	0.5	1.81475
133	0.865913	0.5	1.73183
134	0.909675	0.499645	1.82064
135	0.910828	0.5	1.82166
136	0.913326	0.499983	1.82672
137	0.884968	0.4997	1.771
138	0.863175	0.5	1.72635
139	0.893517	0.4997	1.78811
140	0.925443	0.499983	1.85095
141	0.88754	0.499649	1.77633
142	0.913756	0.5	1.82751
143	0.917556	0.5	1.83511
144	0.881291	0.499976	1.76267
145	0.92331	0.5	1.84662
146	0.895919	0.5	1.79184
147	0.87906	0.499645	1.75937
148	0.827626	0.4997	1.65625
149	0.900339	0.499645	1.80196
150	0.904737	0.499983	1.80954
151	0.927017	0.5	1.85403
152	0.889423	0.499983	1.77891
153	0.869583	0.499983	1.73923
154	0.904963	0.5	1.80993
155	0.888374	0.5	1.77675
156	0.889503	0.499649	1.78026
157	0.900791	0.499645	1.80286
158	0.89932	0.499976	1.79873
159	0.87244	0.4997	1.74593
160	0.89816	0.5	1.79632
161	0.887611	0.499976	1.77531
162	0.907143	0.5	1.81429
163	0.882378	0.4997	1.76581
164	0.911361	0.499645	1.82402
165	0.886237	0.499976	1.77256
166	0.905087	0.4997	1.81126
167	0.891064	0.499645	1.78339
168	0.906358	0.5	1.81272
169	0.891616	0.5	1.78323
170	0.914153	0.5	1.82831
171	0.874255	0.499645	1.74975
172	0.89702	0.499649	1.7953
173	0.914358	0.499983	1.82878
174	0.91874	0.499983	1.83754
175	0.911449	0.5	1.8229
176	0.897365	0.5	1.79473
177	0.891282	0.5	1.78256
178	0.883066	0.499983	1.76619
179	0.913573	0.5	1.82715
180	0.89931	0.5	1.79862
181	0.84641	0.499649	1.69401
182	0.895407	0.499983	1.79088
183	0.9155	0.5	1.831
184	0.879186	0.5	1.75837
185	0.929223	0.499983	1.85851
186	0.864424	0.499649	1.73006
187	0.879147	0.499649	1.75953
188	0.912764	0.5	1.82553
189	0.916197	0.499983	1.83246
190	0.856608	0.499605	1.71457
191	0.91392	0.499649	1.82912
192	0.898784	0.499983	1.79763
193	0.901587	0.499983	1.80324
194	0.913711	0.5	1.82742
195	0.901984	0.499983	1.80403
196	0.905602	0.4997	1.81229
197	0.880781	0.5	1.76156
198	0.898245	0.4997	1.79757
199	0.92007	0.5	1.84014
200	0.925421	0.5	1.85084
201	0.917381	0.5	1.83476
202	0.912924	0.499976	1.82594
203	0.892238	0.4997	1.78555
204	0.901127	0.499545	1.8039
205	0.896564	0.5	1.79313
206	0.894545	0.5	1.78909
207	0.886073	0.499645	1.77341
208	0.889803	0.499976	1.77969
209	0.904509	0.499983	1.80908
210	0.872264	0.499605	1.74591
211	0.879491	0.5	1.75898
212	0.902758	0.4997	1.8066
213	0.896083	0.499983	1.79223
214	0.9198	0.5	1.8396
215	0.871302	0.499976	1.74269
216	0.888482	0.5	1.77696
217	0.90059	0.499976	1.80127
218	0.899324	0.499649	1.79991
219	0.851164	0.499983	1.70239
220	0.878153	0.5	1.75631
221	0.889977	0.5	1.77995
222	0.884007	0.499645	1.76927
223	0.868353	0.499983	1.73677
224	0.898436	0.5	1.79687
225	0.912811	0.5	1.82562
226	0.906177	0.499976	1.81244
227	0.903359	0.499976	1.80681
228	0.894306	0.4997	1.78968
229	0.888318	0.499645	1.7779
230	0.901154	0.499983	1.80237
231	0.901497	0.499645	1.80427
232	0.900586	0.499976	1.80126
233	0.902246	0.5	1.80449
234	0.920981	0.499976	1.84205
235	0.922995	0.4997	1.8471
236	0.89788	0.5	1.79576
237	0.881144	0.499976	1.76237
238	0.875124	0.499545	1.75184
239	0.863401	0.499649	1.72802
240	0.884439	0.499983	1.76894
241	0.904462	0.499983	1.80899
242	0.898594	0.5	1.79719
243	0.877337	0.499605	1.75606
244	0.908859	0.5	1.81772
245	0.925031	0.499983	1.85013
246	0.904004	0.499983	1.80807
247	0.892578	0.5	1.78516
248	0.915135	0.499983	1.83033
249	0.898882	0.5	1.79776
250	0.879831	0.499649	1.7609
251	0.887339	0.499536	1.77633
252	0.891767	0.499645	1.7848
253	0.912241	0.5	1.82448
254	0.870752	0.499649	1.74273
255	0.89364	0.499645	1.78855
256	0.910142	0.499649	1.82157
257	0.921532	0.5	1.84306
258	0.845948	0.5	1.6919
259	0.903601	0.499976	1.80729
260	0.902664	0.4997	1.80641
261	0.886055	0.5	1.77211
262	0.872196	0.499649	1.74562
263	0.910978	0.499976	1.82204
264	0.871436	0.499545	1.74446
265	0.921266	0.5	1.84253
266	0.91675	0.4997	1.8346
267	0.905424	0.499976	1.81094
268	0.909511	0.499645	1.82031
269	0.90421	0.499976	1.80851
270	0.903595	0.5	1.80719
271	0.884129	0.499645	1.76951
272	0.88976	0.5	1.77952
273	0.901047	0.5	1.80209
274	0.867897	0.499536	1.73741
275	0.880755	0.4997	1.76257
276	0.896278	0.5	1.79256
277	0.91305	0.499645	1.8274
278	0.902038	0.499976	1.80416
279	0.896507	0.499976	1.7931
280	0.891526	0.499645	1.78432
281	0.879522	0.499545	1.76065
282	0.901694	0.5	1.80339
283	0.920634	0.499983	1.84133
284	0.894243	0.499983	1.78855
285	0.8802	0.499649	1.76164
286	0.893863	0.499983	1.78779
287	0.912219	0.5	1.82444
288	0.900461	0.499983	1.80099
289	0.873509	0.499976	1.7471
290	0.891182	0.499976	1.78245
291	0.891502	0.5	1.783
292	0.907423	0.499983	1.81491
293	0.912391	0.499645	1.82608
294	0.876933	0.499976	1.75395
295	0.903799	0.5	1.8076
296	0.890012	0.499645	1.78129
297	0.908003	0.5	1.81601
298	0.918356	0.499976	1.8368
299	0.862095	0.499976	1.72427
300	0.905074	0.5	1.81015
301	0.877722	0.499983	1.7555
302	0.890595	0.499976	1.78128
303	0.879315	0.5	1.75863
304	0.907968	0.5	1.81594
305	0.900134	0.4997	1.80135
306	0.905904	0.5	1.81181
307	0.903868	0.499976	1.80782
308	0.925858	0.5	1.85172
309	0.899047	0.5	1.79809
310	0.885118	0.499645	1.77149
311	0.895618	0.5	1.79124
312	0.893442	0.4997	1.78796
313	0.909991	0.4997	1.82107
314	0.876828	0.5	1.75366
315	0.8878	0.5	1.7756
316	0.908988	0.499976	1.81806
317	0.891847	0.5	1.78369
318	0.859018	0.499645	1.71926
319	0.870064	0.499605	1.7415
320	0.884416	0.5	1.76883
321	0.874142	0.5	1.74828
322	0.896431	0.499645	1.79414
323	0.885401	0.499649	1.77205
324	0.931535	0.5	1.86307
325	0.873315	0.5	1.74663
326	0.880916	0.499649	1.76307
327	0.925	0.5	1.85
328	0.900863	0.5	1.80173
329	0.855613	0.499983	1.71129
330	0.912922	0.5	1.82584
331	0.885854	0.5	1.77171
332	0.918155	0.5	1.83631
333	0.892278	0.499649	1.78581
334	0.905631	0.4997	1.81235
335	0.892867	0.5	1.78573
336	0.881711	0.5	1.76342
337	0.864656	0.5	1.72931
338	0.89633	0.4997	1.79374
339	0.918478	0.499976	1.83704
340	0.86079	0.5	1.72158
341	0.90703	0.4997	1.81515
342	0.875147	0.499645	1.75154
343	0.891092	0.4997	1.78325
344	0.878588	0.499976	1.75726
345	0.901563	0.5	1.80313
346	0.857251	0.499605	1.71586
347	0.915912	0.5	1.83182
348	0.909627	0.5	1.81925
349	0.843246	0.4997	1.6875
350	0.896037	0.4997	1.79315
351	0.86905	0.5	1.7381
352	0.912596	0.5	1.82519
353	0.901077	0.4997	1.80324
354	0.912541	0.499983	1.82515
355	0.916845	0.499976	1.83378
356	0.90754	0.5	1.81508
357	0.873717	0.499983	1.74749
358	0.892047	0.5	1.78409
359	0.883416	0.4997	1.76789
360	0.89783	0.5	1.79566
361	0.898909	0.499645	1.7991
362	0.897195	0.5	1.79439
363	0.890302	0.499504	1.78237
364	0.901289	0.499645	1.80386
365	0.880133	0.499976	1.76035
366	0.868954	0.499976	1.73799
367	0.865739	0.499983	1.73154
368	0.884915	0.5	1.76983
369	0.913542	0.4997	1.82818
370	0.915069	0.5	1.83014
371	0.901604	0.5	1.80321
372	0.921011	0.5	1.84202
373	0.893456	0.499649	1.78817
374	0.918814	0.5	1.83763
375	0.923456	0.5	1.84691
376	0.881923	0.499976	1.76393
377	0.918124	0.5	1.83625
378	0.856518	0.4997	1.71406
379	0.901731	0.499645	1.80474
380	0.875667	0.5	1.75133
381	0.90191	0.4997	1.8049
382	0.905813	0.499649	1.8129
383	0.921774	0.499983	1.84361
384	0.878002	0.499645	1.75725
385	0.897979	0.499983	1.79602
386	0.894594	0.499976	1.78927
387	0.873772	0.499983	1.7476
388	0.851712	0.4997	1.70445
389	0.89017	0.499645	1.78161
390	0.856193	0.499536	1.71398
391	0.89667	0.499976	1.79343
392	0.881588	0.499536	1.76481
393	0.875348	0.499649	1.75193
394	0.897051	0.499649	1.79536
395	0.874447	0.499545	1.75049
396	0.874086	0.499645	1.74941
397	0.914374	0.499983	1.82881
398	0.886747	0.499983	1.77355
399	0.8931	0.4997	1.78727
400	0.901621	0.499983	1.8033
401	0.909587	0.499983	1.81924
402	0.878114	0.4997	1.75728
403	0.886829	0.499649	1.77491
404	0.88488	0.5	1.76976
405	0.90383	0.4997	1.80874
406	0.904889	0.499983	1.80984
407	0.854883	0.4997	1.71079
408	0.895975	0.4997	1.79303
409	0.923679	0.499649	1.84866
410	0.908409	0.499645	1.81811
411	0.8684	0.499976	1.73688
412	0.891868	0.5	1.78374
413	0.881634	0.5	1.76327
414	0.880729	0.5	1.76146
415	0.885122	0.499645	1.7715
416	0.870437	0.499605	1.74225
417	0.88372	0.499983	1.7675
418	0.902033	0.499983	1.80413
419	0.889057	0.5	1.77811
420	0.901685	0.499649	1.80464
421	0.878928	0.5	1.75786
422	0.883877	0.5	1.76775
423	0.894992	0.499645	1.79126
424	0.884537	0.4997	1.77014
425	0.882164	0.499983	1.76439
426	0.899413	0.5	1.79883
427	0.880424	0.499983	1.76091
428	0.890122	0.5	1.78024
429	0.900911	0.5	1.80182
430	0.832882	0.49874	1.66997
431	0.889142	0.5	1.77828
432	0.886053	0.5	1.77211
433	0.904427	0.4997	1.80994
434	0.924172	0.4997	1.84945
435	0.910195	0.5	1.82039
436	0.891373	0.5	1.78275
437	0.868131	0.4997	1.7373
438	0.869915	0.5	1.73983
439	0.893936	0.499983	1.78793
440	0.865911	0.499645	1.73305
441	0.897506	0.499645	1.79629
442	0.881277	0.499983	1.76262
443	0.87149	0.4997	1.74403
444	0.911689	0.499645	1.82467
445	0.897443	0.5	1.79489
446	0.896027	0.499649	1.79331
447	0.859709	0.499976	1.7195
448	0.875977	0.499976	1.75204
449	0.902112	0.499976	1.80431
450	0.895279	0.499976	1.79064
451	0.899145	0.499976	1.79838
452	0.887869	0.4997	1.7768
453	0.885977	0.499983	1.77202
454	0.869028	0.499645	1.73929
455	0.879218	0.5	1.75844
456	0.872364	0.498733	1.74916
457	0.903598	0.499645	1.80848
458	0.891439	0.4997	1.78395
459	0.876218	0.4997	1.75349
460	0.892345	0.5	1.78469
461	0.905954	0.5	1.81191
462	0.895974	0.499983	1.79201
463	0.876893	0.4997	1.75484
464	0.875105	0.499545	1.75181
465	0.927804	0.499983	1.85567
466	0.901461	0.5	1.80292
467	0.867778	0.499503	1.73728
468	0.872401	0.498678	1.74943
469	0.89839	0.499649	1.79804
470	0.882558	0.4997	1.76618
471	0.917834	0.5	1.83567
472	0.885963	0.4997	1.77299
473	0.833718	0.5	1.66744
474	0.894549	0.5	1.7891
475	0.901364	0.498734	1.80731
476	0.908148	0.499976	1.81638
477	0.895454	0.5	1.79091
478	0.89345	0.5	1.7869
479	0.88824	0.5	1.77648
480	0.913624	0.499976	1.82734
481	0.883006	0.499645	1.76727
482	0.893434	0.5	1.78687
483	0.916964	0.5	1.83393
484	0.884815	0.499983	1.76969
485	0.919957	0.499983	1.83998
486	0.903567	0.499605	1.80856
487	0.868222	0.499649	1.73766
488	0.872213	0.499645	1.74567
489	0.874221	0.5	1.74844
490	0.917285	0.5	1.83457
491	0.89098	0.499983	1.78202
492	0.895422	0.5	1.79084
493	0.911382	0.5	1.82276
494	0.882565	0.499649	1.76637
495	0.900867	0.5	1.80173
496	0.88089	0.5	1.76178
497	0.907365	0.5	1.81473
498	0.88302	0.499645	1.76729
499	0.917105	0.499983	1.83427
500	0.91729	0.5	1.83458

## Sheet: Rheum tanguticum
Table S5 The AUC ratio of 12 threatened medicinal plants on the QTP.
IterationNo	AUC_at_Value_0.05	AUC_at_0.5	AUC_ratio
1	0.898539	0.49999	1.79712
2	0.926666	0.499989	1.85337
3	0.953126	0.49999	1.90629
4	0.969292	0.5	1.93858
5	0.900893	0.499995	1.8018
6	0.942861	0.5	1.88572
7	0.940783	0.499995	1.88159
8	0.908069	0.5	1.81614
9	0.941303	0.499995	1.88262
10	0.94565	0.499995	1.89132
11	0.896882	0.499995	1.79378
12	0.947898	0.49999	1.89583
13	0.928075	0.5	1.85615
14	0.863241	0.49999	1.72652
15	0.941544	0.499997	1.8831
16	0.914517	0.499986	1.82908
17	0.883735	0.499995	1.76749
18	0.938122	0.5	1.87624
19	0.951924	0.5	1.90385
20	0.9383	0.49999	1.87664
21	0.920594	0.499995	1.84121
22	0.835835	0.49999	1.6717
23	0.91695	0.499997	1.83391
24	0.895481	0.49999	1.791
25	0.909811	0.49999	1.81966
26	0.890143	0.49999	1.78032
27	0.960017	0.499995	1.92005
28	0.928645	0.49999	1.85733
29	0.929515	0.5	1.85903
30	0.940156	0.49999	1.88035
31	0.945945	0.49999	1.89193
32	0.91371	0.5	1.82742
33	0.955007	0.499995	1.91003
34	0.893341	0.5	1.78668
35	0.944254	0.49999	1.88855
36	0.92679	0.5	1.85358
37	0.916315	0.5	1.83263
38	0.914578	0.49999	1.82919
39	0.880384	0.499986	1.76082
40	0.848941	0.499986	1.69793
41	0.948915	0.49999	1.89787
42	0.927841	0.499989	1.85572
43	0.922017	0.499997	1.84404
44	0.886579	0.49999	1.77319
45	0.912366	0.49999	1.82477
46	0.948078	0.5	1.89616
47	0.950015	0.49999	1.90007
48	0.945337	0.499986	1.89073
49	0.849412	0.499995	1.69884
50	0.934946	0.499989	1.86993
51	0.927029	0.5	1.85406
52	0.938942	0.5	1.87788
53	0.949195	0.5	1.89839
54	0.942941	0.49999	1.88592
55	0.937596	0.499986	1.87525
56	0.966427	0.5	1.93285
57	0.951702	0.5	1.9034
58	0.864815	0.49999	1.72966
59	0.91963	0.49987	1.83974
60	0.897791	0.49999	1.79562
61	0.955911	0.5	1.91182
62	0.92375	0.499986	1.84755
63	0.930973	0.5	1.86195
64	0.948288	0.499995	1.89659
65	0.897333	0.5	1.79467
66	0.958787	0.5	1.91757
67	0.892455	0.49999	1.78495
68	0.900791	0.499995	1.8016
69	0.946413	0.499995	1.89284
70	0.94883	0.49999	1.8977
71	0.889871	0.499997	1.77975
72	0.893212	0.5	1.78642
73	0.871576	0.499989	1.74319
74	0.925175	0.499995	1.85037
75	0.93334	0.499995	1.8667
76	0.881675	0.499995	1.76337
77	0.926117	0.499989	1.85227
78	0.902719	0.49999	1.80547
79	0.942919	0.499997	1.88585
80	0.932128	0.49999	1.8643
81	0.960318	0.49999	1.92067
82	0.923496	0.49999	1.84703
83	0.927694	0.499989	1.85543
84	0.883221	0.49991	1.76676
85	0.953089	0.49999	1.90622
86	0.963028	0.499986	1.92611
87	0.92177	0.49999	1.84358
88	0.940427	0.499997	1.88086
89	0.950609	0.499986	1.90127
90	0.909651	0.499997	1.81931
91	0.858316	0.499995	1.71665
92	0.823324	0.5	1.64665
93	0.954331	0.5	1.90866
94	0.93706	0.499986	1.87417
95	0.890728	0.499986	1.78151
96	0.922912	0.49999	1.84586
97	0.899259	0.49999	1.79855
98	0.95422	0.499995	1.90846
99	0.930544	0.5	1.86109
100	0.931315	0.499989	1.86267
101	0.863469	0.499986	1.72699
102	0.898759	0.499995	1.79753
103	0.813816	0.5	1.62763
104	0.897998	0.5	1.796
105	0.891512	0.499995	1.78304
106	0.895748	0.499995	1.79151
107	0.868066	0.499997	1.73614
108	0.920647	0.499995	1.84131
109	0.935423	0.499997	1.87086
110	0.838394	0.499995	1.6768
111	0.847153	0.49991	1.69461
112	0.848867	0.499986	1.69778
113	0.933857	0.499997	1.86772
114	0.940891	0.49999	1.88182
115	0.949618	0.49999	1.89928
116	0.938476	0.499997	1.87696
117	0.911203	0.49999	1.82244
118	0.922164	0.5	1.84433
119	0.941801	0.499986	1.88366
120	0.943252	0.499997	1.88652
121	0.826455	0.499995	1.65293
122	0.88791	0.5	1.77582
123	0.919862	0.499995	1.83974
124	0.935099	0.49999	1.87024
125	0.90696	0.499997	1.81393
126	0.953558	0.49999	1.90715
127	0.937949	0.49999	1.87594
128	0.923262	0.49999	1.84656
129	0.900071	0.499986	1.80019
130	0.917325	0.499986	1.8347
131	0.960257	0.49999	1.92055
132	0.906957	0.49991	1.81424
133	0.89499	0.499986	1.79003
134	0.948485	0.499995	1.89699
135	0.883644	0.49999	1.76732
136	0.942977	0.5	1.88595
137	0.930322	0.499912	1.86097
138	0.948577	0.5	1.89715
139	0.930098	0.5	1.8602
140	0.92437	0.49999	1.84878
141	0.937991	0.499995	1.876
142	0.948058	0.49999	1.89616
143	0.913415	0.5	1.82683
144	0.931952	0.499898	1.86428
145	0.846447	0.5	1.69289
146	0.909273	0.49991	1.81887
147	0.901533	0.5	1.80307
148	0.945277	0.5	1.89055
149	0.934886	0.499997	1.86978
150	0.955759	0.5	1.91152
151	0.89451	0.499997	1.78903
152	0.939895	0.5	1.87979
153	0.905049	0.499888	1.8105
154	0.917961	0.49999	1.83596
155	0.922891	0.499912	1.84611
156	0.921789	0.49999	1.84361
157	0.945516	0.5	1.89103
158	0.940193	0.5	1.88039
159	0.902044	0.49999	1.80412
160	0.941969	0.499997	1.88395
161	0.928944	0.499986	1.85794
162	0.895422	0.499995	1.79086
163	0.950702	0.49999	1.90144
164	0.952379	0.499986	1.90481
165	0.879267	0.499986	1.75858
166	0.900875	0.499995	1.80177
167	0.931685	0.499989	1.86341
168	0.770143	0.49999	1.54032
169	0.894265	0.499995	1.78855
170	0.854328	0.49999	1.70869
171	0.952467	0.49999	1.90497
172	0.901374	0.5	1.80275
173	0.907384	0.49999	1.81481
174	0.883931	0.499986	1.76791
175	0.886221	0.499989	1.77248
176	0.952743	0.5	1.90549
177	0.932536	0.499995	1.86509
178	0.929038	0.49999	1.85812
179	0.911501	0.5	1.823
180	0.914753	0.49999	1.82954
181	0.885965	0.499989	1.77197
182	0.921727	0.49999	1.84349
183	0.937653	0.499888	1.87572
184	0.912204	0.5	1.82441
185	0.874613	0.499995	1.74924
186	0.945054	0.499995	1.89013
187	0.893039	0.499995	1.78609
188	0.942678	0.49999	1.8854
189	0.892004	0.499898	1.78437
190	0.941816	0.5	1.88363
191	0.945008	0.499997	1.89003
192	0.948346	0.499995	1.89671
193	0.917801	0.499997	1.83561
194	0.910719	0.499912	1.82176
195	0.934982	0.49999	1.87
196	0.930438	0.5	1.86088
197	0.918102	0.499888	1.83661
198	0.924893	0.5	1.84979
199	0.913206	0.5	1.82641
200	0.904693	0.499986	1.80944
201	0.859441	0.499989	1.71892
202	0.901609	0.499986	1.80327
203	0.934988	0.499898	1.87036
204	0.885648	0.5	1.7713
205	0.919732	0.499986	1.83952
206	0.945527	0.5	1.89105
207	0.874179	0.499912	1.74867
208	0.920173	0.499912	1.84067
209	0.92827	0.499997	1.85655
210	0.913005	0.49999	1.82605
211	0.962061	0.5	1.92412
212	0.948043	0.499995	1.89611
213	0.871904	0.499986	1.74386
214	0.884057	0.499995	1.76813
215	0.925808	0.499997	1.85163
216	0.929321	0.49999	1.85868
217	0.947739	0.49999	1.89552
218	0.955977	0.499989	1.91199
219	0.93676	0.5	1.87352
220	0.913341	0.49999	1.82672
221	0.927973	0.49999	1.85598
222	0.907611	0.49999	1.81526
223	0.96493	0.49999	1.9299
224	0.939614	0.5	1.87923
225	0.958725	0.5	1.91745
226	0.956365	0.5	1.91273
227	0.936751	0.499995	1.87352
228	0.940226	0.499986	1.8805
229	0.949432	0.5	1.89886
230	0.911447	0.499997	1.8229
231	0.912445	0.499997	1.8249
232	0.926259	0.49999	1.85256
233	0.942981	0.49999	1.886
234	0.944591	0.5	1.88918
235	0.928671	0.499997	1.85735
236	0.878497	0.499989	1.75703
237	0.9358	0.49999	1.87164
238	0.935041	0.499989	1.87012
239	0.945206	0.499995	1.89043
240	0.898707	0.5	1.79741
241	0.864991	0.49999	1.73002
242	0.92723	0.49999	1.8545
243	0.928812	0.499995	1.85764
244	0.952044	0.49999	1.90413
245	0.960036	0.49999	1.92011
246	0.952562	0.5	1.90512
247	0.937229	0.5	1.87446
248	0.935956	0.49999	1.87195
249	0.917684	0.499995	1.83539
250	0.940368	0.499997	1.88075
251	0.947466	0.49999	1.89497
252	0.934322	0.499986	1.8687
253	0.947929	0.49999	1.8959
254	0.900359	0.499995	1.80074
255	0.96164	0.499995	1.9233
256	0.927906	0.499989	1.85585
257	0.884119	0.5	1.76824
258	0.926324	0.499986	1.8527
259	0.942554	0.499997	1.88512
260	0.923014	0.499995	1.84605
261	0.902752	0.499995	1.80552
262	0.868188	0.499989	1.73641
263	0.868902	0.499986	1.73785
264	0.929416	0.5	1.85883
265	0.955053	0.5	1.91011
266	0.949719	0.5	1.89944
267	0.910756	0.499898	1.82188
268	0.922643	0.49999	1.84532
269	0.901221	0.499989	1.80248
270	0.879637	0.49999	1.75931
271	0.920795	0.499898	1.84196
272	0.957068	0.5	1.91414
273	0.911584	0.49999	1.8232
274	0.926007	0.49999	1.85205
275	0.966732	0.5	1.93346
276	0.906802	0.499986	1.81366
277	0.966237	0.499995	1.93249
278	0.89658	0.499898	1.79352
279	0.904334	0.499997	1.80868
280	0.931621	0.5	1.86324
281	0.857755	0.5	1.71551
282	0.878642	0.49999	1.75732
283	0.920832	0.499986	1.84172
284	0.912614	0.5	1.82523
285	0.8838	0.49999	1.76764
286	0.889227	0.5	1.77845
287	0.912066	0.5	1.82413
288	0.894791	0.5	1.78958
289	0.822063	0.499995	1.64414
290	0.9206	0.5	1.8412
291	0.931163	0.499986	1.86238
292	0.906821	0.499997	1.81365
293	0.882998	0.499989	1.76603
294	0.81305	0.5	1.6261
295	0.936193	0.499986	1.87244
296	0.895921	0.499989	1.79188
297	0.941862	0.499989	1.88376
298	0.914612	0.499995	1.82924
299	0.853291	0.49999	1.70662
300	0.916665	0.499989	1.83337
301	0.91211	0.5	1.82422
302	0.926515	0.499989	1.85307
303	0.949805	0.49999	1.89965
304	0.903831	0.499986	1.80771
305	0.882114	0.499986	1.76428
306	0.940662	0.5	1.88132
307	0.834215	0.49999	1.66846
308	0.919594	0.499995	1.83921
309	0.957159	0.5	1.91432
310	0.951741	0.49999	1.90352
311	0.889797	0.499986	1.77965
312	0.87956	0.499898	1.75948
313	0.920249	0.5	1.8405
314	0.893509	0.499986	1.78707
315	0.906257	0.5	1.81251
316	0.872798	0.499898	1.74595
317	0.932986	0.499986	1.86603
318	0.915385	0.5	1.83077
319	0.956787	0.499997	1.91359
320	0.910744	0.49999	1.82152
321	0.939044	0.499997	1.8781
322	0.910685	0.5	1.82137
323	0.909466	0.499995	1.81895
324	0.931024	0.499995	1.86207
325	0.913189	0.49999	1.82642
326	0.878359	0.499912	1.75703
327	0.942322	0.49999	1.88468
328	0.900388	0.499995	1.80079
329	0.87965	0.49991	1.75962
330	0.925928	0.5	1.85186
331	0.960881	0.499986	1.92182
332	0.930633	0.499989	1.86131
333	0.900083	0.5	1.80017
334	0.92846	0.499986	1.85697
335	0.834342	0.49999	1.66872
336	0.955494	0.499995	1.91101
337	0.94543	0.499997	1.89087
338	0.953882	0.49999	1.9078
339	0.944315	0.499995	1.88865
340	0.884195	0.499997	1.7684
341	0.917972	0.49999	1.83598
342	0.88979	0.5	1.77958
343	0.931668	0.499997	1.86335
344	0.893536	0.5	1.78707
345	0.86766	0.499989	1.73536
346	0.968396	0.499989	1.93683
347	0.931493	0.499989	1.86302
348	0.89924	0.499995	1.7985
349	0.926735	0.49999	1.85351
350	0.942759	0.499986	1.88557
351	0.901464	0.5	1.80293
352	0.964175	0.499997	1.92836
353	0.900656	0.5	1.80131
354	0.915688	0.49999	1.83141
355	0.937861	0.49999	1.87576
356	0.94039	0.499997	1.88079
357	0.947724	0.499995	1.89547
358	0.914622	0.499997	1.82926
359	0.855018	0.499986	1.71009
360	0.931507	0.499995	1.86303
361	0.8995	0.49991	1.79933
362	0.872724	0.49999	1.74548
363	0.906298	0.499986	1.81265
364	0.862277	0.49999	1.72459
365	0.941312	0.499986	1.88268
366	0.856653	0.49999	1.71334
367	0.948991	0.49999	1.89802
368	0.927173	0.499986	1.8544
369	0.902035	0.499995	1.80409
370	0.854887	0.499997	1.70979
371	0.874402	0.49999	1.74884
372	0.951361	0.5	1.90272
373	0.917303	0.499995	1.83462
374	0.942427	0.49999	1.88489
375	0.92372	0.5	1.84744
376	0.939675	0.49999	1.87939
377	0.873413	0.499986	1.74687
378	0.915654	0.49999	1.83134
379	0.917386	0.499989	1.83481
380	0.947927	0.499995	1.89587
381	0.915735	0.5	1.83147
382	0.934449	0.499986	1.86895
383	0.954874	0.49999	1.90979
384	0.933381	0.499995	1.86678
385	0.933567	0.499995	1.86715
386	0.941088	0.499997	1.88219
387	0.940046	0.49999	1.88013
388	0.921508	0.49999	1.84305
389	0.965098	0.499997	1.93021
390	0.948993	0.5	1.89799
391	0.871844	0.5	1.74369
392	0.952348	0.499986	1.90475
393	0.920613	0.499989	1.84127
394	0.877259	0.49999	1.75455
395	0.953228	0.499995	1.90647
396	0.917032	0.49999	1.8341
397	0.937783	0.499997	1.87558
398	0.901673	0.499997	1.80336
399	0.901682	0.5	1.80336
400	0.937541	0.499989	1.87512
401	0.931572	0.499997	1.86316
402	0.847157	0.5	1.69431
403	0.881409	0.499995	1.76283
404	0.957821	0.5	1.91564
405	0.929792	0.49999	1.85962
406	0.890524	0.49999	1.78108
407	0.91563	0.49999	1.8313
408	0.953225	0.5	1.90645
409	0.940215	0.5	1.88043
410	0.923736	0.499995	1.84749
411	0.856746	0.5	1.71349
412	0.890892	0.499989	1.78182
413	0.915357	0.499838	1.83131
414	0.912759	0.499989	1.82556
415	0.889385	0.499986	1.77882
416	0.937982	0.5	1.87596
417	0.947053	0.5	1.89411
418	0.90942	0.5	1.81884
419	0.903784	0.5	1.80757
420	0.95579	0.5	1.91158
421	0.907765	0.499995	1.81555
422	0.889534	0.49999	1.7791
423	0.919703	0.499986	1.83946
424	0.887468	0.499997	1.77495
425	0.937529	0.499997	1.87507
426	0.911164	0.499995	1.82235
427	0.900529	0.499989	1.8011
428	0.906286	0.5	1.81257
429	0.891396	0.49999	1.78283
430	0.915069	0.499995	1.83016
431	0.960254	0.499986	1.92056
432	0.889411	0.5	1.77882
433	0.959392	0.499986	1.91884
434	0.942603	0.499997	1.88522
435	0.887514	0.49999	1.77506
436	0.903694	0.49999	1.80743
437	0.950956	0.5	1.90191
438	0.9412	0.499997	1.88241
439	0.864669	0.499986	1.72939
440	0.940318	0.49999	1.88067
441	0.947041	0.5	1.89408
442	0.864615	0.49999	1.72926
443	0.925542	0.5	1.85108
444	0.914254	0.499989	1.82855
445	0.920241	0.499995	1.8405
446	0.858357	0.49999	1.71675
447	0.922462	0.49999	1.84496
448	0.928954	0.499989	1.85795
449	0.942106	0.499997	1.88422
450	0.937825	0.5	1.87565
451	0.868148	0.499997	1.73631
452	0.91923	0.499898	1.83883
453	0.925077	0.499997	1.85017
454	0.913436	0.499997	1.82688
455	0.898438	0.49999	1.79691
456	0.906757	0.499995	1.81353
457	0.94449	0.499995	1.889
458	0.944803	0.499986	1.88966
459	0.922438	0.49999	1.84492
460	0.910625	0.5	1.82125
461	0.959576	0.499997	1.91916
462	0.93801	0.5	1.87602
463	0.916332	0.499989	1.8327
464	0.918137	0.5	1.83627
465	0.953645	0.499997	1.9073
466	0.877648	0.49999	1.75533
467	0.95713	0.499995	1.91428
468	0.944153	0.49999	1.88834
469	0.898309	0.499995	1.79664
470	0.906508	0.5	1.81302
471	0.916794	0.5	1.83359
472	0.894998	0.5	1.79
473	0.901085	0.499995	1.80219
474	0.771587	0.49999	1.54321
475	0.946995	0.49999	1.89403
476	0.934262	0.499986	1.86858
477	0.936609	0.49999	1.87325
478	0.910577	0.499986	1.8212
479	0.952385	0.5	1.90477
480	0.911107	0.499997	1.82223
481	0.940967	0.49999	1.88197
482	0.89784	0.49999	1.79572
483	0.96265	0.499997	1.92531
484	0.919762	0.5	1.83952
485	0.912141	0.499995	1.8243
486	0.914422	0.499989	1.82888
487	0.875154	0.49999	1.75034
488	0.937753	0.5	1.87551
489	0.931938	0.499995	1.86389
490	0.928888	0.5	1.85778
491	0.940496	0.499997	1.881
492	0.900234	0.49999	1.80051
493	0.950679	0.5	1.90136
494	0.895209	0.49999	1.79046
495	0.931299	0.49999	1.86264
496	0.903143	0.49999	1.80632
497	0.924691	0.5	1.84938
498	0.92736	0.49999	1.85476
499	0.894028	0.499997	1.78807
500	0.901232	0.49999	1.8025

## Sheet: Arenaria brevipetala
Table S5 The AUC ratio of 12 threatened medicinal plants on the QTP.
IterationNo	AUC_at_Value_0.05	AUC_at_0.5	AUC_ratio
1	0.823848	0.5	1.6477
2	0.861886	0.5	1.72377
3	0.836738	0.5	1.67348
4	0.844285	0.5	1.68857
5	0.879231	0.5	1.75846
6	0.790778	0.5	1.58156
7	0.809072	0.5	1.61814
8	0.883975	0.5	1.76795
9	0.814225	0.5	1.62845
10	0.900162	0.5	1.80032
11	0.866292	0.5	1.73258
12	0.874895	0.5	1.74979
13	0.822572	0.5	1.64514
14	0.924823	0.5	1.84965
15	0.87329	0.5	1.74658
16	0.873891	0.5	1.74778
17	0.858998	0.5	1.718
18	0.835083	0.5	1.67017
19	0.875318	0.5	1.75064
20	0.863914	0.5	1.72783
21	0.870972	0.5	1.74194
22	0.838131	0.5	1.67626
23	0.844738	0.5	1.68948
24	0.87644	0.5	1.75288
25	0.931166	0.5	1.86233
26	0.810811	0.5	1.62162
27	0.836346	0.5	1.67269
28	0.850556	0.5	1.70111
29	0.829404	0.5	1.65881
30	0.883296	0.5	1.76659
31	0.939456	0.5	1.87891
32	0.8099	0.5	1.6198
33	0.853423	0.5	1.70685
34	0.885748	0.5	1.7715
35	0.852601	0.5	1.7052
36	0.856544	0.5	1.71309
37	0.89548	0.5	1.79096
38	0.827086	0.5	1.65417
39	0.836892	0.5	1.67378
40	0.788907	0.5	1.57781
41	0.87658	0.5	1.75316
42	0.857831	0.5	1.71566
43	0.854763	0.5	1.70953
44	0.789153	0.5	1.57831
45	0.857604	0.5	1.71521
46	0.814707	0.5	1.62941
47	0.81423	0.5	1.62846
48	0.846185	0.5	1.69237
49	0.884657	0.5	1.76931
50	0.857082	0.5	1.71416
51	0.840075	0.5	1.68015
52	0.854719	0.5	1.70944
53	0.890287	0.5	1.78057
54	0.832405	0.5	1.66481
55	0.851688	0.5	1.70338
56	0.78849	0.5	1.57698
57	0.877061	0.5	1.75412
58	0.862875	0.5	1.72575
59	0.784898	0.5	1.5698
60	0.801684	0.5	1.60337
61	0.948938	0.5	1.89788
62	0.804654	0.5	1.60931
63	0.8642	0.5	1.7284
64	0.859121	0.5	1.71824
65	0.871012	0.5	1.74202
66	0.8554	0.5	1.7108
67	0.838989	0.5	1.67798
68	0.852572	0.5	1.70514
69	0.852067	0.5	1.70413
70	0.901673	0.5	1.80335
71	0.855578	0.5	1.71116
72	0.8311	0.5	1.6622
73	0.891456	0.5	1.78291
74	0.912346	0.5	1.82469
75	0.857992	0.5	1.71598
76	0.762013	0.5	1.52403
77	0.868831	0.5	1.73766
78	0.840129	0.5	1.68026
79	0.866011	0.5	1.73202
80	0.898945	0.5	1.79789
81	0.812612	0.5	1.62522
82	0.908481	0.5	1.81696
83	0.836018	0.5	1.67204
84	0.842008	0.5	1.68402
85	0.864871	0.5	1.72974
86	0.85143	0.5	1.70286
87	0.874773	0.5	1.74955
88	0.821484	0.5	1.64297
89	0.91476	0.5	1.82952
90	0.78099	0.5	1.56198
91	0.810018	0.5	1.62004
92	0.857577	0.5	1.71515
93	0.843046	0.5	1.68609
94	0.844827	0.5	1.68965
95	0.832764	0.5	1.66553
96	0.877506	0.5	1.75501
97	0.82268	0.5	1.64536
98	0.900442	0.5	1.80088
99	0.864684	0.5	1.72937
100	0.899025	0.5	1.79805
101	0.799843	0.5	1.59969
102	0.900535	0.5	1.80107
103	0.812523	0.5	1.62505
104	0.846421	0.5	1.69284
105	0.911626	0.5	1.82325
106	0.905743	0.5	1.81149
107	0.887861	0.5	1.77572
108	0.820246	0.5	1.64049
109	0.835074	0.5	1.67015
110	0.864744	0.5	1.72949
111	0.880463	0.5	1.76093
112	0.888047	0.5	1.77609
113	0.858927	0.5	1.71785
114	0.911178	0.5	1.82236
115	0.85003	0.5	1.70006
116	0.928037	0.5	1.85607
117	0.841079	0.5	1.68216
118	0.887474	0.5	1.77495
119	0.886229	0.5	1.77246
120	0.901991	0.5	1.80398
121	0.870771	0.5	1.74154
122	0.864863	0.5	1.72973
123	0.802363	0.5	1.60473
124	0.891865	0.5	1.78373
125	0.814931	0.5	1.62986
126	0.816095	0.5	1.63219
127	0.853403	0.5	1.70681
128	0.858907	0.5	1.71781
129	0.846029	0.5	1.69206
130	0.879145	0.5	1.75829
131	0.866915	0.5	1.73383
132	0.847147	0.5	1.69429
133	0.81429	0.5	1.62858
134	0.881807	0.5	1.76361
135	0.857381	0.5	1.71476
136	0.863096	0.5	1.72619
137	0.849931	0.5	1.69986
138	0.875431	0.5	1.75086
139	0.863636	0.5	1.72727
140	0.884379	0.5	1.76876
141	0.834422	0.5	1.66884
142	0.839675	0.5	1.67935
143	0.84795	0.5	1.6959
144	0.879479	0.5	1.75896
145	0.894607	0.5	1.78921
146	0.826302	0.5	1.6526
147	0.837593	0.5	1.67519
148	0.83609	0.5	1.67218
149	0.863166	0.5	1.72633
150	0.853252	0.5	1.7065
151	0.795853	0.5	1.59171
152	0.868422	0.5	1.73684
153	0.870696	0.5	1.74139
154	0.895107	0.5	1.79021
155	0.820151	0.5	1.6403
156	0.863644	0.5	1.72729
157	0.867329	0.5	1.73466
158	0.833963	0.5	1.66793
159	0.836819	0.5	1.67364
160	0.866992	0.5	1.73398
161	0.836616	0.5	1.67323
162	0.805111	0.5	1.61022
163	0.833296	0.5	1.66659
164	0.785278	0.5	1.57056
165	0.792132	0.5	1.58426
166	0.809841	0.5	1.61968
167	0.878207	0.5	1.75641
168	0.804684	0.5	1.60937
169	0.824964	0.5	1.64993
170	0.86394	0.5	1.72788
171	0.898655	0.5	1.79731
172	0.868282	0.5	1.73656
173	0.830416	0.5	1.66083
174	0.824967	0.5	1.64993
175	0.890824	0.5	1.78165
176	0.821274	0.5	1.64255
177	0.842325	0.5	1.68465
178	0.930573	0.5	1.86115
179	0.918613	0.5	1.83723
180	0.88313	0.5	1.76626
181	0.884569	0.5	1.76914
182	0.899177	0.5	1.79835
183	0.888562	0.5	1.77712
184	0.788419	0.5	1.57684
185	0.813052	0.5	1.6261
186	0.879159	0.5	1.75832
187	0.864406	0.5	1.72881
188	0.887581	0.5	1.77516
189	0.88237	0.5	1.76474
190	0.842658	0.5	1.68532
191	0.789655	0.5	1.57931
192	0.877702	0.5	1.7554
193	0.876841	0.5	1.75368
194	0.861366	0.5	1.72273
195	0.791254	0.5	1.58251
196	0.7927	0.5	1.5854
197	0.848974	0.5	1.69795
198	0.848149	0.5	1.6963
199	0.848483	0.5	1.69697
200	0.873874	0.5	1.74775
201	0.808076	0.5	1.61615
202	0.840889	0.5	1.68178
203	0.866432	0.5	1.73286
204	0.858285	0.5	1.71657
205	0.834984	0.5	1.66997
206	0.789166	0.5	1.57833
207	0.855813	0.5	1.71163
208	0.882491	0.5	1.76498
209	0.827844	0.5	1.65569
210	0.85296	0.5	1.70592
211	0.850622	0.5	1.70124
212	0.891965	0.5	1.78393
213	0.865314	0.5	1.73063
214	0.782167	0.5	1.56433
215	0.895253	0.5	1.79051
216	0.907917	0.5	1.81583
217	0.832621	0.5	1.66524
218	0.834224	0.5	1.66845
219	0.872134	0.5	1.74427
220	0.864111	0.5	1.72822
221	0.872732	0.5	1.74546
222	0.84352	0.5	1.68704
223	0.852948	0.5	1.7059
224	0.773988	0.5	1.54798
225	0.841516	0.5	1.68303
226	0.880292	0.5	1.76058
227	0.785548	0.5	1.5711
228	0.872823	0.5	1.74565
229	0.824687	0.5	1.64937
230	0.886826	0.5	1.77365
231	0.893251	0.5	1.7865
232	0.868727	0.5	1.73745
233	0.908705	0.5	1.81741
234	0.86373	0.5	1.72746
235	0.823842	0.5	1.64768
236	0.896531	0.5	1.79306
237	0.849263	0.5	1.69853
238	0.865443	0.5	1.73089
239	0.846228	0.5	1.69246
240	0.838862	0.5	1.67772
241	0.791345	0.5	1.58269
242	0.866177	0.5	1.73235
243	0.905093	0.5	1.81019
244	0.809846	0.5	1.61969
245	0.893373	0.5	1.78675
246	0.85541	0.5	1.71082
247	0.853112	0.5	1.70622
248	0.804567	0.5	1.60913
249	0.805192	0.5	1.61038
250	0.814972	0.5	1.62994
251	0.822337	0.5	1.64467
252	0.854124	0.5	1.70825
253	0.825415	0.5	1.65083
254	0.91251	0.5	1.82502
255	0.850606	0.5	1.70121
256	0.85157	0.5	1.70314
257	0.832083	0.5	1.66417
258	0.853028	0.5	1.70606
259	0.871424	0.5	1.74285
260	0.895117	0.5	1.79023
261	0.821941	0.5	1.64388
262	0.850086	0.5	1.70017
263	0.901898	0.5	1.8038
264	0.79421	0.5	1.58842
265	0.857406	0.5	1.71481
266	0.868863	0.5	1.73773
267	0.911307	0.5	1.82261
268	0.844534	0.5	1.68907
269	0.804832	0.5	1.60966
270	0.824622	0.5	1.64924
271	0.809404	0.5	1.61881
272	0.835274	0.5	1.67055
273	0.870838	0.5	1.74168
274	0.875153	0.5	1.75031
275	0.868995	0.5	1.73799
276	0.859221	0.5	1.71844
277	0.850022	0.5	1.70004
278	0.804494	0.5	1.60899
279	0.852782	0.5	1.70556
280	0.866226	0.5	1.73245
281	0.844747	0.5	1.68949
282	0.836324	0.5	1.67265
283	0.861498	0.5	1.723
284	0.818264	0.5	1.63653
285	0.812114	0.5	1.62423
286	0.772186	0.5	1.54437
287	0.853002	0.5	1.706
288	0.807973	0.5	1.61595
289	0.893381	0.5	1.78676
290	0.818005	0.5	1.63601
291	0.814795	0.5	1.62959
292	0.888827	0.5	1.77765
293	0.85101	0.5	1.70202
294	0.864785	0.5	1.72957
295	0.829527	0.5	1.65905
296	0.871337	0.5	1.74267
297	0.891601	0.5	1.7832
298	0.888686	0.5	1.77737
299	0.861676	0.5	1.72335
300	0.761083	0.5	1.52217
301	0.876041	0.5	1.75208
302	0.865348	0.5	1.7307
303	0.919367	0.5	1.83873
304	0.862213	0.5	1.72443
305	0.81458	0.5	1.62916
306	0.789023	0.5	1.57805
307	0.842834	0.5	1.68567
308	0.892132	0.5	1.78426
309	0.88147	0.5	1.76294
310	0.839452	0.5	1.6789
311	0.798957	0.5	1.59791
312	0.843502	0.5	1.687
313	0.861122	0.5	1.72224
314	0.835981	0.5	1.67196
315	0.854925	0.5	1.70985
316	0.842383	0.5	1.68477
317	0.827168	0.5	1.65434
318	0.922365	0.5	1.84473
319	0.879002	0.5	1.758
320	0.897467	0.5	1.79493
321	0.874645	0.5	1.74929
322	0.806452	0.5	1.6129
323	0.831296	0.5	1.66259
324	0.820401	0.5	1.6408
325	0.858359	0.5	1.71672
326	0.822202	0.5	1.6444
327	0.868526	0.5	1.73705
328	0.852758	0.5	1.70552
329	0.800767	0.5	1.60153
330	0.86725	0.5	1.7345
331	0.825668	0.5	1.65134
332	0.814097	0.5	1.62819
333	0.878701	0.5	1.7574
334	0.842728	0.5	1.68546
335	0.811028	0.5	1.62206
336	0.789848	0.5	1.5797
337	0.817183	0.5	1.63437
338	0.842414	0.5	1.68483
339	0.915135	0.5	1.83027
340	0.868556	0.5	1.73711
341	0.814956	0.5	1.62991
342	0.901462	0.5	1.80292
343	0.867703	0.5	1.73541
344	0.85103	0.5	1.70206
345	0.850803	0.5	1.70161
346	0.837652	0.5	1.6753
347	0.852492	0.5	1.70498
348	0.820694	0.5	1.64139
349	0.845041	0.5	1.69008
350	0.842472	0.5	1.68494
351	0.867645	0.5	1.73529
352	0.835627	0.5	1.67125
353	0.873135	0.5	1.74627
354	0.880869	0.5	1.76174
355	0.823161	0.5	1.64632
356	0.875391	0.5	1.75078
357	0.823144	0.5	1.64629
358	0.823832	0.5	1.64766
359	0.872837	0.5	1.74567
360	0.851203	0.5	1.70241
361	0.912612	0.5	1.82522
362	0.817923	0.5	1.63585
363	0.885111	0.5	1.77022
364	0.88796	0.5	1.77592
365	0.808868	0.5	1.61774
366	0.874077	0.5	1.74815
367	0.826421	0.5	1.65284
368	0.867703	0.5	1.73541
369	0.892715	0.5	1.78543
370	0.790165	0.5	1.58033
371	0.897461	0.5	1.79492
372	0.852556	0.5	1.70511
373	0.841574	0.5	1.68315
374	0.870794	0.5	1.74159
375	0.886344	0.5	1.77269
376	0.856689	0.5	1.71338
377	0.888268	0.5	1.77654
378	0.733244	0.5	1.46649
379	0.897789	0.5	1.79558
380	0.77974	0.5	1.55948
381	0.826408	0.5	1.65282
382	0.82171	0.5	1.64342
383	0.845724	0.5	1.69145
384	0.872207	0.5	1.74441
385	0.874623	0.5	1.74925
386	0.880156	0.5	1.76031
387	0.846551	0.5	1.6931
388	0.850234	0.5	1.70047
389	0.87521	0.5	1.75042
390	0.845784	0.5	1.69157
391	0.926354	0.5	1.85271
392	0.844316	0.5	1.68863
393	0.767298	0.5	1.5346
394	0.836467	0.5	1.67293
395	0.903331	0.5	1.80666
396	0.834343	0.5	1.66869
397	0.808485	0.5	1.61697
398	0.88744	0.5	1.77488
399	0.849057	0.5	1.69811
400	0.783437	0.5	1.56687
401	0.840065	0.5	1.68013
402	0.794391	0.5	1.58878
403	0.87501	0.5	1.75002
404	0.884835	0.5	1.76967
405	0.870484	0.5	1.74097
406	0.911479	0.5	1.82296
407	0.916034	0.5	1.83207
408	0.805867	0.5	1.61173
409	0.852226	0.5	1.70445
410	0.840131	0.5	1.68026
411	0.854874	0.5	1.70975
412	0.884325	0.5	1.76865
413	0.841428	0.5	1.68286
414	0.846152	0.5	1.6923
415	0.861232	0.5	1.72246
416	0.899357	0.5	1.79871
417	0.821041	0.5	1.64208
418	0.838262	0.5	1.67652
419	0.890978	0.5	1.78196
420	0.814057	0.5	1.62811
421	0.853059	0.5	1.70612
422	0.881572	0.5	1.76314
423	0.779916	0.5	1.55983
424	0.825699	0.5	1.6514
425	0.90782	0.5	1.81564
426	0.886038	0.5	1.77208
427	0.835321	0.5	1.67064
428	0.89387	0.5	1.78774
429	0.841951	0.5	1.6839
430	0.804911	0.5	1.60982
431	0.901407	0.5	1.80281
432	0.847683	0.5	1.69537
433	0.855673	0.5	1.71135
434	0.889238	0.5	1.77848
435	0.866267	0.5	1.73253
436	0.887886	0.5	1.77577
437	0.783353	0.5	1.56671
438	0.907339	0.5	1.81468
439	0.863354	0.5	1.72671
440	0.78923	0.5	1.57846
441	0.913246	0.5	1.82649
442	0.866222	0.5	1.73244
443	0.891969	0.5	1.78394
444	0.807906	0.5	1.61581
445	0.871993	0.5	1.74399
446	0.822484	0.5	1.64497
447	0.855454	0.5	1.71091
448	0.865724	0.5	1.73145
449	0.822131	0.5	1.64426
450	0.852823	0.5	1.70565
451	0.795264	0.5	1.59053
452	0.840986	0.5	1.68197
453	0.867304	0.5	1.73461
454	0.869112	0.5	1.73822
455	0.817494	0.5	1.63499
456	0.875662	0.5	1.75132
457	0.837261	0.5	1.67452
458	0.837336	0.5	1.67467
459	0.859218	0.5	1.71844
460	0.875975	0.5	1.75195
461	0.836975	0.5	1.67395
462	0.85088	0.5	1.70176
463	0.889706	0.5	1.77941
464	0.850692	0.5	1.70138
465	0.846695	0.5	1.69339
466	0.802259	0.5	1.60452
467	0.882121	0.5	1.76424
468	0.919782	0.5	1.83956
469	0.872707	0.5	1.74541
470	0.849229	0.5	1.69846
471	0.844291	0.5	1.68858
472	0.883735	0.5	1.76747
473	0.821712	0.5	1.64342
474	0.835496	0.5	1.67099
475	0.815848	0.5	1.6317
476	0.903989	0.5	1.80798
477	0.828622	0.5	1.65724
478	0.850666	0.5	1.70133
479	0.854104	0.5	1.70821
480	0.910345	0.5	1.82069
481	0.840344	0.5	1.68069
482	0.897648	0.5	1.7953
483	0.769802	0.5	1.5396
484	0.882986	0.5	1.76597
485	0.8389	0.5	1.6778
486	0.885187	0.5	1.77037
487	0.776539	0.5	1.55308
488	0.903738	0.5	1.80748
489	0.820514	0.5	1.64103
490	0.838623	0.5	1.67725
491	0.877437	0.5	1.75487
492	0.880502	0.5	1.761
493	0.803873	0.5	1.60775
494	0.824105	0.5	1.64821
495	0.885524	0.5	1.77105
496	0.825403	0.5	1.65081
497	0.856933	0.5	1.71387
498	0.88055	0.5	1.7611
499	0.898938	0.5	1.79788
500	0.853571	0.5	1.70714

## Sheet: Fritillaria delavayi
Table S5 The AUC ratio of 12 threatened medicinal plants on the QTP.
IterationNo	AUC_at_Value_0.05	AUC_at_0.5	AUC_ratio
1	0.875166	0.5	1.75033
2	0.917466	0.5	1.83493
3	0.908471	0.5	1.81694
4	0.867206	0.5	1.73441
5	0.891235	0.5	1.78247
6	0.885956	0.5	1.77191
7	0.889638	0.5	1.77928
8	0.901008	0.5	1.80202
9	0.906329	0.5	1.81266
10	0.913301	0.5	1.8266
11	0.874604	0.5	1.74921
12	0.899038	0.5	1.79808
13	0.876886	0.5	1.75377
14	0.943236	0.5	1.88647
15	0.817745	0.5	1.63549
16	0.89338	0.5	1.78676
17	0.857904	0.5	1.71581
18	0.909954	0.5	1.81991
19	0.888953	0.5	1.77791
20	0.910547	0.5	1.82109
21	0.90057	0.5	1.80114
22	0.922532	0.5	1.84506
23	0.874239	0.5	1.74848
24	0.900242	0.5	1.80048
25	0.88602	0.5	1.77204
26	0.921962	0.5	1.84392
27	0.907504	0.5	1.81501
28	0.894704	0.5	1.78941
29	0.897906	0.5	1.79581
30	0.886149	0.5	1.7723
31	0.897039	0.5	1.79408
32	0.907009	0.5	1.81402
33	0.892885	0.5	1.78577
34	0.8698	0.5	1.7396
35	0.930934	0.5	1.86187
36	0.892131	0.5	1.78426
37	0.885072	0.5	1.77014
38	0.87588	0.5	1.75176
39	0.896203	0.5	1.79241
40	0.875668	0.5	1.75134
41	0.915695	0.5	1.83139
42	0.862999	0.5	1.726
43	0.882573	0.5	1.76515
44	0.863943	0.5	1.72789
45	0.90581	0.5	1.81162
46	0.91278	0.5	1.82556
47	0.913224	0.5	1.82645
48	0.883474	0.5	1.76695
49	0.88684	0.5	1.77368
50	0.907126	0.5	1.81425
51	0.920825	0.5	1.84165
52	0.859963	0.5	1.71993
53	0.889867	0.5	1.77973
54	0.895558	0.5	1.79112
55	0.910037	0.5	1.82007
56	0.839293	0.5	1.67859
57	0.876466	0.5	1.75293
58	0.884183	0.5	1.76837
59	0.899977	0.5	1.79995
60	0.865946	0.5	1.73189
61	0.868885	0.5	1.73777
62	0.869362	0.5	1.73872
63	0.89681	0.5	1.79362
64	0.931173	0.5	1.86235
65	0.882393	0.5	1.76479
66	0.887182	0.5	1.77436
67	0.876247	0.5	1.75249
68	0.887443	0.5	1.77489
69	0.869483	0.5	1.73897
70	0.896852	0.5	1.7937
71	0.900931	0.5	1.80186
72	0.869651	0.5	1.7393
73	0.905115	0.5	1.81023
74	0.902288	0.5	1.80458
75	0.919848	0.5	1.8397
76	0.885198	0.5	1.7704
77	0.883951	0.5	1.7679
78	0.891695	0.5	1.78339
79	0.91455	0.5	1.8291
80	0.888878	0.5	1.77776
81	0.892741	0.5	1.78548
82	0.900402	0.5	1.8008
83	0.870488	0.5	1.74098
84	0.903387	0.5	1.80677
85	0.902722	0.5	1.80544
86	0.877216	0.5	1.75443
87	0.891552	0.5	1.7831
88	0.88575	0.5	1.7715
89	0.860273	0.5	1.72055
90	0.886042	0.5	1.77208
91	0.886099	0.5	1.7722
92	0.867849	0.5	1.7357
93	0.935685	0.5	1.87137
94	0.894841	0.5	1.78968
95	0.938617	0.5	1.87723
96	0.903015	0.5	1.80603
97	0.895484	0.5	1.79097
98	0.928193	0.5	1.85639
99	0.859855	0.5	1.71971
100	0.91498	0.5	1.82996
101	0.844469	0.5	1.68894
102	0.886467	0.5	1.77293
103	0.888169	0.5	1.77634
104	0.915192	0.5	1.83038
105	0.865563	0.5	1.73113
106	0.883897	0.5	1.76779
107	0.871544	0.5	1.74309
108	0.910543	0.5	1.82109
109	0.872481	0.5	1.74496
110	0.893596	0.5	1.78719
111	0.902842	0.5	1.80568
112	0.870643	0.5	1.74129
113	0.874723	0.5	1.74945
114	0.894011	0.5	1.78802
115	0.888784	0.5	1.77757
116	0.905307	0.5	1.81061
117	0.882655	0.5	1.76531
118	0.928087	0.5	1.85617
119	0.913951	0.5	1.8279
120	0.934815	0.5	1.86963
121	0.903671	0.5	1.80734
122	0.93264	0.5	1.86528
123	0.913792	0.5	1.82758
124	0.884714	0.5	1.76943
125	0.922011	0.5	1.84402
126	0.881436	0.5	1.76287
127	0.915762	0.5	1.83152
128	0.896731	0.5	1.79346
129	0.880639	0.5	1.76128
130	0.918878	0.5	1.83776
131	0.896228	0.5	1.79246
132	0.883453	0.5	1.76691
133	0.941044	0.5	1.88209
134	0.908978	0.5	1.81796
135	0.889948	0.5	1.7799
136	0.91107	0.5	1.82214
137	0.853158	0.5	1.70632
138	0.895777	0.5	1.79155
139	0.949029	0.5	1.89806
140	0.902194	0.5	1.80439
141	0.903955	0.5	1.80791
142	0.876669	0.5	1.75334
143	0.887414	0.5	1.77483
144	0.848668	0.5	1.69734
145	0.918144	0.5	1.83629
146	0.908005	0.5	1.81601
147	0.928401	0.5	1.8568
148	0.933191	0.5	1.86638
149	0.900196	0.5	1.80039
150	0.896875	0.5	1.79375
151	0.85543	0.5	1.71086
152	0.927542	0.5	1.85508
153	0.912647	0.5	1.82529
154	0.910773	0.5	1.82155
155	0.897268	0.5	1.79454
156	0.920114	0.5	1.84023
157	0.906584	0.5	1.81317
158	0.923665	0.5	1.84733
159	0.901002	0.5	1.802
160	0.904482	0.5	1.80896
161	0.853379	0.5	1.70676
162	0.924122	0.5	1.84824
163	0.911958	0.5	1.82392
164	0.923543	0.5	1.84709
165	0.90228	0.5	1.80456
166	0.904622	0.5	1.80924
167	0.914981	0.5	1.82996
168	0.907234	0.5	1.81447
169	0.897899	0.5	1.7958
170	0.913223	0.5	1.82645
171	0.916085	0.5	1.83217
172	0.901568	0.5	1.80314
173	0.910428	0.5	1.82086
174	0.892686	0.5	1.78537
175	0.911378	0.5	1.82276
176	0.909913	0.5	1.81983
177	0.909753	0.5	1.81951
178	0.88042	0.5	1.76084
179	0.899112	0.5	1.79822
180	0.886679	0.5	1.77336
181	0.89388	0.5	1.78776
182	0.861559	0.5	1.72312
183	0.883615	0.5	1.76723
184	0.889625	0.5	1.77925
185	0.918402	0.5	1.8368
186	0.891194	0.5	1.78239
187	0.888366	0.5	1.77673
188	0.884943	0.5	1.76989
189	0.881368	0.5	1.76274
190	0.950796	0.5	1.90159
191	0.892351	0.5	1.7847
192	0.8944	0.5	1.7888
193	0.85855	0.5	1.7171
194	0.872885	0.5	1.74577
195	0.902242	0.5	1.80448
196	0.908205	0.5	1.81641
197	0.905826	0.5	1.81165
198	0.918728	0.5	1.83746
199	0.881084	0.5	1.76217
200	0.939558	0.5	1.87912
201	0.871177	0.5	1.74235
202	0.875508	0.5	1.75102
203	0.898525	0.5	1.79705
204	0.952865	0.5	1.90573
205	0.917744	0.5	1.83549
206	0.921342	0.5	1.84268
207	0.901424	0.5	1.80285
208	0.901475	0.5	1.80295
209	0.877746	0.5	1.75549
210	0.87728	0.5	1.75456
211	0.881746	0.5	1.76349
212	0.892198	0.5	1.7844
213	0.860425	0.5	1.72085
214	0.886378	0.5	1.77276
215	0.913234	0.5	1.82647
216	0.87585	0.5	1.7517
217	0.89189	0.5	1.78378
218	0.878947	0.5	1.75789
219	0.897921	0.5	1.79584
220	0.886373	0.5	1.77275
221	0.929689	0.5	1.85938
222	0.92024	0.5	1.84048
223	0.875813	0.5	1.75163
224	0.900347	0.5	1.80069
225	0.88349	0.5	1.76698
226	0.907752	0.5	1.8155
227	0.902214	0.5	1.80443
228	0.884055	0.5	1.76811
229	0.870073	0.5	1.74015
230	0.871987	0.5	1.74397
231	0.868868	0.5	1.73774
232	0.882967	0.5	1.76593
233	0.897531	0.5	1.79506
234	0.925462	0.5	1.85092
235	0.888497	0.5	1.77699
236	0.881846	0.5	1.76369
237	0.891682	0.5	1.78336
238	0.89591	0.5	1.79182
239	0.874615	0.5	1.74923
240	0.891854	0.5	1.78371
241	0.923728	0.5	1.84746
242	0.902591	0.5	1.80518
243	0.886354	0.5	1.77271
244	0.859525	0.5	1.71905
245	0.8834	0.5	1.7668
246	0.862875	0.5	1.72575
247	0.896294	0.5	1.79259
248	0.920583	0.5	1.84117
249	0.891721	0.5	1.78344
250	0.932178	0.5	1.86436
251	0.914459	0.5	1.82892
252	0.89966	0.5	1.79932
253	0.856621	0.5	1.71324
254	0.855019	0.5	1.71004
255	0.883263	0.5	1.76653
256	0.888035	0.5	1.77607
257	0.908249	0.5	1.8165
258	0.872495	0.5	1.74499
259	0.911022	0.5	1.82204
260	0.914734	0.5	1.82947
261	0.900363	0.5	1.80073
262	0.877072	0.5	1.75414
263	0.903312	0.5	1.80662
264	0.906015	0.5	1.81203
265	0.921135	0.5	1.84227
266	0.90231	0.5	1.80462
267	0.861474	0.5	1.72295
268	0.890983	0.5	1.78197
269	0.914523	0.5	1.82905
270	0.894319	0.5	1.78864
271	0.895949	0.5	1.7919
272	0.887953	0.5	1.77591
273	0.92526	0.5	1.85052
274	0.87105	0.5	1.7421
275	0.886949	0.5	1.7739
276	0.915998	0.5	1.832
277	0.885534	0.5	1.77107
278	0.883146	0.5	1.76629
279	0.91165	0.5	1.8233
280	0.897687	0.5	1.79537
281	0.893784	0.5	1.78757
282	0.880024	0.5	1.76005
283	0.887621	0.5	1.77524
284	0.902854	0.5	1.80571
285	0.904237	0.5	1.80847
286	0.925155	0.5	1.85031
287	0.859859	0.5	1.71972
288	0.877703	0.5	1.75541
289	0.879926	0.5	1.75985
290	0.900003	0.5	1.80001
291	0.905931	0.5	1.81186
292	0.905331	0.5	1.81066
293	0.932757	0.5	1.86551
294	0.873814	0.5	1.74763
295	0.875037	0.5	1.75007
296	0.888523	0.5	1.77705
297	0.882114	0.5	1.76423
298	0.920036	0.5	1.84007
299	0.89674	0.5	1.79348
300	0.836769	0.5	1.67354
301	0.916018	0.5	1.83204
302	0.884567	0.5	1.76913
303	0.915421	0.5	1.83084
304	0.881788	0.5	1.76358
305	0.874445	0.5	1.74889
306	0.892148	0.5	1.7843
307	0.865068	0.5	1.73014
308	0.893635	0.5	1.78727
309	0.855802	0.5	1.7116
310	0.911848	0.5	1.8237
311	0.87977	0.5	1.75954
312	0.88548	0.5	1.77096
313	0.886409	0.5	1.77282
314	0.907006	0.5	1.81401
315	0.902885	0.5	1.80577
316	0.908363	0.5	1.81673
317	0.885861	0.5	1.77172
318	0.901538	0.5	1.80308
319	0.87971	0.5	1.75942
320	0.901139	0.5	1.80228
321	0.896185	0.5	1.79237
322	0.830292	0.5	1.66058
323	0.880722	0.5	1.76144
324	0.900807	0.5	1.80161
325	0.871471	0.5	1.74294
326	0.899589	0.5	1.79918
327	0.883527	0.5	1.76705
328	0.933591	0.5	1.86718
329	0.884951	0.5	1.7699
330	0.888012	0.5	1.77602
331	0.886359	0.5	1.77272
332	0.872832	0.5	1.74566
333	0.881499	0.5	1.763
334	0.908993	0.5	1.81799
335	0.893703	0.5	1.78741
336	0.902447	0.5	1.80489
337	0.917372	0.5	1.83474
338	0.904237	0.5	1.80847
339	0.909098	0.5	1.8182
340	0.938051	0.5	1.8761
341	0.920836	0.5	1.84167
342	0.871572	0.5	1.74314
343	0.902102	0.5	1.8042
344	0.895703	0.5	1.79141
345	0.868723	0.5	1.73745
346	0.909827	0.5	1.81965
347	0.922181	0.5	1.84436
348	0.843243	0.5	1.68649
349	0.879349	0.5	1.7587
350	0.906005	0.5	1.81201
351	0.881959	0.5	1.76392
352	0.91701	0.5	1.83402
353	0.856669	0.5	1.71334
354	0.876364	0.5	1.75273
355	0.900697	0.5	1.80139
356	0.909222	0.5	1.81844
357	0.892298	0.5	1.7846
358	0.895629	0.5	1.79126
359	0.914749	0.5	1.8295
360	0.927574	0.5	1.85515
361	0.892871	0.5	1.78574
362	0.870063	0.5	1.74013
363	0.892308	0.5	1.78462
364	0.879901	0.5	1.7598
365	0.918804	0.5	1.83761
366	0.926964	0.5	1.85393
367	0.881299	0.5	1.7626
368	0.917044	0.5	1.83409
369	0.913254	0.5	1.82651
370	0.905035	0.5	1.81007
371	0.896452	0.5	1.7929
372	0.902924	0.5	1.80585
373	0.885156	0.5	1.77031
374	0.891988	0.5	1.78398
375	0.875323	0.5	1.75065
376	0.905959	0.5	1.81192
377	0.913054	0.5	1.82611
378	0.908893	0.5	1.81779
379	0.910265	0.5	1.82053
380	0.914651	0.5	1.8293
381	0.883612	0.5	1.76722
382	0.895515	0.5	1.79103
383	0.930586	0.5	1.86117
384	0.837221	0.5	1.67444
385	0.879297	0.5	1.75859
386	0.885887	0.5	1.77177
387	0.933274	0.5	1.86655
388	0.884806	0.5	1.76961
389	0.904718	0.5	1.80944
390	0.908118	0.5	1.81624
391	0.906505	0.5	1.81301
392	0.90392	0.5	1.80784
393	0.899814	0.5	1.79963
394	0.849563	0.5	1.69913
395	0.890322	0.5	1.78064
396	0.911992	0.5	1.82398
397	0.881183	0.5	1.76237
398	0.854352	0.5	1.7087
399	0.885701	0.5	1.7714
400	0.923688	0.5	1.84738
401	0.914605	0.5	1.82921
402	0.875723	0.5	1.75145
403	0.875007	0.5	1.75001
404	0.862384	0.5	1.72477
405	0.892991	0.5	1.78598
406	0.866909	0.5	1.73382
407	0.909062	0.5	1.81812
408	0.875967	0.5	1.75193
409	0.871379	0.5	1.74276
410	0.913688	0.5	1.82738
411	0.908462	0.5	1.81692
412	0.885521	0.5	1.77104
413	0.92455	0.5	1.8491
414	0.8971	0.5	1.7942
415	0.902805	0.5	1.80561
416	0.893612	0.5	1.78722
417	0.917175	0.5	1.83435
418	0.848211	0.5	1.69642
419	0.871357	0.5	1.74271
420	0.912188	0.5	1.82438
421	0.89335	0.5	1.7867
422	0.867076	0.5	1.73415
423	0.905208	0.5	1.81042
424	0.87655	0.5	1.7531
425	0.890431	0.5	1.78086
426	0.886346	0.5	1.77269
427	0.928393	0.5	1.85679
428	0.906565	0.5	1.81313
429	0.859506	0.5	1.71901
430	0.918523	0.5	1.83705
431	0.904554	0.5	1.80911
432	0.864963	0.5	1.72993
433	0.873663	0.5	1.74733
434	0.877541	0.5	1.75508
435	0.89041	0.5	1.78082
436	0.891449	0.5	1.7829
437	0.871993	0.5	1.74399
438	0.88135	0.5	1.7627
439	0.878884	0.5	1.75777
440	0.871244	0.5	1.74249
441	0.916165	0.5	1.83233
442	0.875463	0.5	1.75093
443	0.919226	0.5	1.83845
444	0.917974	0.5	1.83595
445	0.902438	0.5	1.80488
446	0.894059	0.5	1.78812
447	0.918973	0.5	1.83795
448	0.895513	0.5	1.79103
449	0.884739	0.5	1.76948
450	0.873499	0.5	1.747
451	0.900412	0.5	1.80082
452	0.891881	0.5	1.78376
453	0.900757	0.5	1.80151
454	0.908182	0.5	1.81636
455	0.915655	0.5	1.83131
456	0.887385	0.5	1.77477
457	0.899619	0.5	1.79924
458	0.899533	0.5	1.79907
459	0.894551	0.5	1.7891
460	0.915688	0.5	1.83138
461	0.881128	0.5	1.76226
462	0.911277	0.5	1.82255
463	0.91024	0.5	1.82048
464	0.903176	0.5	1.80635
465	0.915248	0.5	1.8305
466	0.86845	0.5	1.7369
467	0.87827	0.5	1.75654
468	0.938568	0.5	1.87714
469	0.904024	0.5	1.80805
470	0.878041	0.5	1.75608
471	0.924326	0.5	1.84865
472	0.934219	0.5	1.86844
473	0.925283	0.5	1.85057
474	0.921508	0.5	1.84302
475	0.903602	0.5	1.8072
476	0.885846	0.5	1.77169
477	0.936633	0.5	1.87327
478	0.874691	0.5	1.74938
479	0.905909	0.5	1.81182
480	0.929259	0.5	1.85852
481	0.880492	0.5	1.76098
482	0.909967	0.5	1.81993
483	0.90548	0.5	1.81096
484	0.880453	0.5	1.76091
485	0.845825	0.5	1.69165
486	0.88974	0.5	1.77948
487	0.901659	0.5	1.80332
488	0.926301	0.5	1.8526
489	0.922697	0.5	1.84539
490	0.906917	0.5	1.81383
491	0.905843	0.5	1.81169
492	0.875729	0.5	1.75146
493	0.904708	0.5	1.80942
494	0.921909	0.5	1.84382
495	0.876738	0.5	1.75348
496	0.907141	0.5	1.81428
497	0.880519	0.5	1.76104
498	0.876159	0.5	1.75232
499	0.918806	0.5	1.83761
500	0.894108	0.5	1.78822

## Sheet: Notopterygium incisum
Table S5 The AUC ratio of 12 threatened medicinal plants on the QTP.
IterationNo	AUC_at_Value_0.05	AUC_at_0.5	AUC_ratio
1	0.825216	0.499583	1.65181
2	0.83641	0.499966	1.67293
3	0.853346	0.499539	1.70827
4	0.860558	0.499548	1.72267
5	0.870842	0.499956	1.74184
6	0.836824	0.499956	1.67379
7	0.853263	0.499967	1.70664
8	0.824949	0.499966	1.65001
9	0.81952	0.499966	1.63915
10	0.818671	0.499967	1.63745
11	0.755875	0.499966	1.51185
12	0.806293	0.499966	1.6127
13	0.836289	0.499966	1.67269
14	0.801293	0.499548	1.60404
15	0.851921	0.499968	1.70395
16	0.840068	0.499966	1.68025
17	0.811735	0.499967	1.62358
18	0.80359	0.499966	1.60729
19	0.834467	0.499956	1.66908
20	0.806766	0.499956	1.61367
21	0.807969	0.499966	1.61605
22	0.796234	0.499966	1.59258
23	0.791755	0.499584	1.58483
24	0.813276	0.499956	1.6267
25	0.778286	0.499548	1.55798
26	0.837798	0.499583	1.67699
27	0.843104	0.499966	1.68632
28	0.732524	0.499966	1.46515
29	0.832606	0.499583	1.6666
30	0.805224	0.499584	1.61179
31	0.84097	0.499967	1.68205
32	0.846101	0.499956	1.69235
33	0.792704	0.499493	1.58702
34	0.868459	0.499548	1.73849
35	0.837625	0.499966	1.67536
36	0.853419	0.499966	1.70695
37	0.776861	0.499453	1.55542
38	0.852418	0.499966	1.70495
39	0.825711	0.499585	1.6528
40	0.805682	0.499966	1.61147
41	0.836113	0.499966	1.67234
42	0.809442	0.499956	1.61903
43	0.855163	0.499548	1.71187
44	0.822854	0.499968	1.64581
45	0.782882	0.499445	1.5675
46	0.829243	0.499966	1.6586
47	0.866151	0.499956	1.73245
48	0.852065	0.499966	1.70425
49	0.840104	0.499966	1.68032
50	0.742756	0.499966	1.48561
51	0.74886	0.499967	1.49782
52	0.838949	0.499956	1.67805
53	0.843062	0.499966	1.68624
54	0.862925	0.499967	1.72597
55	0.732069	0.499956	1.46427
56	0.809345	0.499548	1.62015
57	0.843693	0.499967	1.6875
58	0.810899	0.499966	1.62191
59	0.830735	0.499967	1.66158
60	0.819878	0.499956	1.6399
61	0.837073	0.499493	1.67585
62	0.786618	0.499967	1.57334
63	0.822632	0.499966	1.64538
64	0.805675	0.499966	1.61146
65	0.780333	0.499966	1.56077
66	0.779402	0.499966	1.55891
67	0.833674	0.499966	1.66746
68	0.859725	0.499968	1.71956
69	0.810411	0.499967	1.62093
70	0.836882	0.499966	1.67388
71	0.850867	0.5	1.70173
72	0.848345	0.499966	1.69681
73	0.842526	0.499583	1.68646
74	0.801477	0.499583	1.60429
75	0.797498	0.499966	1.5951
76	0.789477	0.499539	1.58041
77	0.811475	0.499966	1.62306
78	0.83964	0.499585	1.68068
79	0.799512	0.499967	1.59913
80	0.806029	0.499966	1.61217
81	0.791385	0.499493	1.58438
82	0.793834	0.5	1.58767
83	0.838981	0.499493	1.67967
84	0.800042	0.499584	1.60142
85	0.820556	0.499967	1.64122
86	0.771716	0.499392	1.54531
87	0.797287	0.499967	1.59468
88	0.806274	0.499966	1.61266
89	0.762434	0.499453	1.52654
90	0.816091	0.499967	1.63229
91	0.784813	0.499966	1.56973
92	0.81937	0.499967	1.63885
93	0.807552	0.499967	1.61521
94	0.79524	0.5	1.59048
95	0.821871	0.499956	1.64389
96	0.84315	0.499956	1.68645
97	0.832174	0.499543	1.66587
98	0.748383	0.499494	1.49828
99	0.849313	0.499585	1.70004
100	0.8271	0.499548	1.6557
101	0.782568	0.499956	1.56527
102	0.754956	0.499966	1.51001
103	0.810925	0.499956	1.62199
104	0.865397	0.499967	1.73091
105	0.777878	0.499967	1.55586
106	0.814669	0.499548	1.63081
107	0.810987	0.499966	1.62208
108	0.797442	0.499966	1.59499
109	0.837347	0.499968	1.6748
110	0.849133	0.499584	1.69968
111	0.845996	0.499956	1.69214
112	0.821221	0.499966	1.64255
113	0.7917	0.499956	1.58354
114	0.808635	0.499967	1.61738
115	0.816799	0.499966	1.63371
116	0.811143	0.499539	1.62378
117	0.832436	0.499543	1.6664
118	0.807037	0.499967	1.61418
119	0.776092	0.5	1.55218
120	0.834277	0.499453	1.67038
121	0.832754	0.499967	1.66562
122	0.836013	0.499967	1.67214
123	0.770679	0.499445	1.54307
124	0.798659	0.499539	1.59879
125	0.847828	0.499966	1.69577
126	0.807343	0.499539	1.61618
127	0.86382	0.499548	1.7292
128	0.849922	0.499583	1.70126
129	0.819031	0.499966	1.63817
130	0.872145	0.499968	1.7444
131	0.821989	0.499967	1.64409
132	0.746131	0.499966	1.49236
133	0.864413	0.499584	1.73027
134	0.826359	0.499445	1.65456
135	0.775965	0.499956	1.55207
136	0.854666	0.499956	1.70948
137	0.834822	0.499543	1.67117
138	0.807551	0.499966	1.61521
139	0.792262	0.499956	1.58466
140	0.766632	0.499388	1.53514
141	0.798751	0.499453	1.59925
142	0.784294	0.499584	1.56989
143	0.842343	0.499967	1.6848
144	0.839722	0.499966	1.67956
145	0.84784	0.499583	1.69709
146	0.849062	0.499956	1.69827
147	0.834161	0.499585	1.66971
148	0.854864	0.499968	1.70984
149	0.717646	0.499966	1.43539
150	0.813672	0.499966	1.62745
151	0.792349	0.499966	1.58481
152	0.790798	0.499966	1.5817
153	0.838754	0.499966	1.67762
154	0.876052	0.499966	1.75222
155	0.728653	0.499966	1.45741
156	0.815676	0.499966	1.63146
157	0.751942	0.499543	1.50526
158	0.863788	0.499967	1.72769
159	0.793543	0.499966	1.58719
160	0.815286	0.499956	1.63071
161	0.80395	0.499956	1.60804
162	0.822154	0.499967	1.64442
163	0.788135	0.499548	1.5777
164	0.834178	0.499967	1.66847
165	0.789325	0.499966	1.57876
166	0.798217	0.499966	1.59654
167	0.775092	0.499539	1.55162
168	0.854679	0.5	1.70936
169	0.846042	0.499583	1.6935
170	0.827656	0.499548	1.65681
171	0.793742	0.499493	1.58909
172	0.823724	0.499539	1.64897
173	0.816476	0.499966	1.63306
174	0.85695	0.499956	1.71405
175	0.835487	0.499548	1.67249
176	0.786038	0.499966	1.57218
177	0.850063	0.499967	1.70024
178	0.835118	0.499966	1.67035
179	0.794967	0.499966	1.59004
180	0.810956	0.499548	1.62338
181	0.807581	0.499966	1.61527
182	0.784628	0.49798	1.57562
183	0.830954	0.499966	1.66202
184	0.838911	0.5	1.67782
185	0.81364	0.499967	1.62739
186	0.784847	0.499968	1.56979
187	0.812008	0.499966	1.62413
188	0.852273	0.499966	1.70466
189	0.800762	0.499543	1.60299
190	0.846176	0.499966	1.69247
191	0.813778	0.499966	1.62767
192	0.843563	0.499967	1.68724
193	0.832674	0.499966	1.66546
194	0.836882	0.499966	1.67388
195	0.853237	0.499583	1.7079
196	0.785275	0.499584	1.57186
197	0.803076	0.499548	1.6076
198	0.825752	0.499966	1.65162
199	0.808097	0.499956	1.61634
200	0.806648	0.499966	1.61341
201	0.853524	0.499967	1.70716
202	0.785744	0.499968	1.57159
203	0.81017	0.499956	1.62048
204	0.815227	0.499956	1.6306
205	0.806557	0.499968	1.61322
206	0.836686	0.499967	1.67348
207	0.781805	0.499968	1.56371
208	0.811193	0.499956	1.62253
209	0.798695	0.499966	1.5975
210	0.827137	0.499967	1.65438
211	0.855902	0.499583	1.71323
212	0.810784	0.499388	1.62355
213	0.800857	0.499966	1.60182
214	0.82793	0.499543	1.65738
215	0.847238	0.499493	1.6962
216	0.822692	0.499966	1.64549
217	0.807996	0.499966	1.6161
218	0.752566	0.499966	1.50523
219	0.820748	0.499966	1.64161
220	0.807209	0.499966	1.61453
221	0.798708	0.499548	1.59886
222	0.829183	0.499956	1.65851
223	0.82664	0.499967	1.65339
224	0.807404	0.499968	1.61491
225	0.791899	0.499966	1.5839
226	0.797698	0.499399	1.59732
227	0.837182	0.499968	1.67447
228	0.820449	0.499967	1.64101
229	0.836018	0.499585	1.67343
230	0.838188	0.499584	1.67777
231	0.791272	0.499584	1.58386
232	0.83335	0.499966	1.66681
233	0.824502	0.499584	1.65038
234	0.807743	0.499583	1.61683
235	0.825511	0.499966	1.65113
236	0.804234	0.499548	1.60992
237	0.835252	0.499967	1.67062
238	0.854835	0.499548	1.71122
239	0.863812	0.5	1.72762
240	0.819521	0.499584	1.64041
241	0.802944	0.499968	1.60599
242	0.802256	0.499956	1.60465
243	0.848363	0.499584	1.69814
244	0.855289	0.499583	1.71201
245	0.817059	0.499966	1.63423
246	0.80681	0.49798	1.62016
247	0.835168	0.499966	1.67045
248	0.821558	0.499966	1.64323
249	0.801641	0.499966	1.60339
250	0.76907	0.499583	1.53942
251	0.811206	0.499967	1.62252
252	0.851118	0.499966	1.70235
253	0.832174	0.499584	1.66573
254	0.790352	0.499493	1.58231
255	0.78587	0.5	1.57174
256	0.836867	0.499583	1.67513
257	0.772205	0.499956	1.54455
258	0.839595	0.499967	1.6793
259	0.814659	0.499966	1.62943
260	0.804427	0.499966	1.60896
261	0.829534	0.499956	1.65921
262	0.807123	0.499966	1.61436
263	0.801019	0.499453	1.60379
264	0.849782	0.5	1.69956
265	0.876652	0.5	1.7533
266	0.856607	0.499956	1.71336
267	0.80606	0.499966	1.61223
268	0.813689	0.499966	1.62749
269	0.811084	0.499966	1.62228
270	0.802782	0.499968	1.60567
271	0.802576	0.499584	1.60649
272	0.805487	0.499966	1.61108
273	0.81896	0.499956	1.63806
274	0.846046	0.499956	1.69224
275	0.813018	0.499584	1.62739
276	0.822806	0.499583	1.64699
277	0.777408	0.499585	1.55611
278	0.797054	0.499966	1.59422
279	0.870832	0.499966	1.74178
280	0.820011	0.499583	1.64139
281	0.791123	0.499583	1.58356
282	0.813275	0.5	1.62655
283	0.840717	0.499956	1.68158
284	0.813263	0.499583	1.62788
285	0.811712	0.499966	1.62354
286	0.85879	0.499968	1.71769
287	0.796018	0.499583	1.59336
288	0.800936	0.499967	1.60198
289	0.825872	0.499583	1.65312
290	0.770546	0.499539	1.54251
291	0.814839	0.499966	1.62979
292	0.800505	0.5	1.60101
293	0.819968	0.499956	1.64008
294	0.847884	0.499966	1.69588
295	0.775393	0.499966	1.55089
296	0.808488	0.499966	1.61709
297	0.805089	0.499968	1.61028
298	0.814269	0.499584	1.62989
299	0.811219	0.499543	1.62392
300	0.839772	0.499956	1.67969
301	0.869216	0.499966	1.73855
302	0.775755	0.499966	1.55162
303	0.808584	0.499584	1.61851
304	0.803019	0.5	1.60604
305	0.821376	0.499583	1.64412
306	0.808324	0.499956	1.61679
307	0.766405	0.499966	1.53291
308	0.839082	0.499956	1.67831
309	0.834912	0.4994	1.67183
310	0.783756	0.499543	1.56895
311	0.778894	0.499539	1.55923
312	0.833698	0.499968	1.6675
313	0.823596	0.499966	1.64731
314	0.760931	0.499493	1.52341
315	0.817756	0.499966	1.63562
316	0.851298	0.499548	1.70414
317	0.780448	0.499956	1.56103
318	0.816142	0.499967	1.63239
319	0.824421	0.499966	1.64895
320	0.828095	0.499968	1.6563
321	0.786818	0.499392	1.57555
322	0.796052	0.499583	1.59343
323	0.782749	0.499539	1.56694
324	0.802163	0.499539	1.60581
325	0.83549	0.499584	1.67237
326	0.769773	0.499966	1.53965
327	0.780364	0.499584	1.56203
328	0.778942	0.499966	1.55799
329	0.84992	0.499548	1.70138
330	0.818971	0.499968	1.63805
331	0.792262	0.499543	1.58597
332	0.838123	0.499584	1.67764
333	0.831195	0.499584	1.66377
334	0.78293	0.499493	1.56745
335	0.810629	0.499967	1.62137
336	0.886862	0.499966	1.77384
337	0.820422	0.499966	1.64096
338	0.864453	0.499956	1.72906
339	0.839903	0.499956	1.67995
340	0.811956	0.499967	1.62402
341	0.811671	0.499548	1.62481
342	0.817938	0.499966	1.63599
343	0.781399	0.499584	1.5641
344	0.833928	0.499956	1.668
345	0.820112	0.499967	1.64033
346	0.85597	0.499956	1.71209
347	0.864539	0.499966	1.72919
348	0.838726	0.499583	1.67885
349	0.831454	0.499966	1.66302
350	0.807328	0.499584	1.616
351	0.794317	0.499956	1.58877
352	0.794118	0.499956	1.58838
353	0.825251	0.499956	1.65065
354	0.869822	0.499583	1.74109
355	0.831712	0.499966	1.66354
356	0.819149	0.499966	1.63841
357	0.833179	0.499956	1.6665
358	0.837296	0.499956	1.67474
359	0.819423	0.499956	1.63899
360	0.835679	0.499968	1.67147
361	0.812149	0.499966	1.62441
362	0.823251	0.499453	1.6483
363	0.813128	0.499967	1.62636
364	0.75711	0.499966	1.51432
365	0.80266	0.499956	1.60546
366	0.837276	0.499966	1.67467
367	0.860555	0.499966	1.72123
368	0.827518	0.499966	1.65515
369	0.782442	0.499453	1.5666
370	0.794687	0.499543	1.59083
371	0.768994	0.499543	1.53939
372	0.801897	0.499967	1.6039
373	0.771075	0.499966	1.54225
374	0.803306	0.499966	1.60672
375	0.785923	0.499968	1.57195
376	0.80558	0.499583	1.6125
377	0.848682	0.499968	1.69747
378	0.829741	0.499548	1.66098
379	0.825875	0.5	1.65175
380	0.830325	0.499966	1.66076
381	0.838302	0.499543	1.67814
382	0.825284	0.499967	1.65068
383	0.851841	0.499968	1.70379
384	0.825277	0.499966	1.65067
385	0.831379	0.499967	1.66287
386	0.821324	0.499968	1.64275
387	0.816991	0.499585	1.63534
388	0.826584	0.499539	1.65469
389	0.82702	0.499967	1.65415
390	0.820058	0.499956	1.64026
391	0.789083	0.499583	1.57948
392	0.798706	0.499967	1.59752
393	0.848327	0.499548	1.69819
394	0.791952	0.499584	1.58522
395	0.787092	0.499966	1.57429
396	0.77837	0.499584	1.55804
397	0.789804	0.499548	1.58104
398	0.84591	0.499548	1.69335
399	0.8334	0.499584	1.66819
400	0.835228	0.499967	1.67057
401	0.793721	0.499966	1.58755
402	0.816616	0.499966	1.63334
403	0.809457	0.499966	1.61902
404	0.796853	0.499966	1.59381
405	0.812057	0.499583	1.62547
406	0.776417	0.499966	1.55294
407	0.774473	0.499956	1.54908
408	0.816734	0.499956	1.63361
409	0.769299	0.499967	1.5387
410	0.791608	0.499966	1.58332
411	0.82682	0.499967	1.65375
412	0.795252	0.499584	1.59183
413	0.816705	0.499968	1.63352
414	0.819436	0.499966	1.63898
415	0.823767	0.499548	1.64902
416	0.80859	0.499548	1.61864
417	0.805459	0.499583	1.61226
418	0.78816	0.499966	1.57643
419	0.803796	0.499968	1.6077
420	0.878383	0.499445	1.75872
421	0.794316	0.499584	1.58995
422	0.826066	0.499538	1.65366
423	0.780712	0.499956	1.56156
424	0.787653	0.499583	1.57662
425	0.830303	0.5	1.66061
426	0.810505	0.499967	1.62112
427	0.832256	0.499956	1.66466
428	0.811721	0.499956	1.62358
429	0.835595	0.499583	1.67258
430	0.828948	0.499956	1.65804
431	0.815339	0.499539	1.63218
432	0.744918	0.499966	1.48994
433	0.796234	0.499539	1.59394
434	0.820003	0.499966	1.64012
435	0.851622	0.499966	1.70336
436	0.8347	0.499539	1.67094
437	0.824522	0.499548	1.65054
438	0.800718	0.499548	1.60288
439	0.789817	0.499548	1.58106
440	0.81133	0.499956	1.6228
441	0.78156	0.499966	1.56323
442	0.762421	0.499539	1.52625
443	0.781796	0.499966	1.5637
444	0.789139	0.499967	1.57838
445	0.819076	0.499585	1.63951
446	0.855273	0.499956	1.7107
447	0.821258	0.499543	1.64402
448	0.798574	0.499956	1.59729
449	0.796975	0.499967	1.59406
450	0.818106	0.499966	1.63632
451	0.837719	0.5	1.67544
452	0.812521	0.499584	1.62639
453	0.815873	0.499539	1.63325
454	0.821333	0.499967	1.64278
455	0.832493	0.499956	1.66513
456	0.819185	0.499452	1.64017
457	0.797048	0.499968	1.5942
458	0.8499	0.499583	1.70122
459	0.815374	0.499966	1.63086
460	0.815961	0.499548	1.6334
461	0.832214	0.499956	1.66457
462	0.782317	0.499966	1.56474
463	0.804613	0.499584	1.61056
464	0.811517	0.499583	1.62439
465	0.834967	0.499966	1.67005
466	0.816359	0.499956	1.63286
467	0.785863	0.499956	1.57186
468	0.80833	0.499584	1.61801
469	0.787877	0.499967	1.57586
470	0.843726	0.499966	1.68757
471	0.797724	0.499583	1.59678
472	0.842292	0.499956	1.68473
473	0.756359	0.49798	1.51885
474	0.801811	0.499584	1.60496
475	0.773353	0.499583	1.548
476	0.810084	0.499966	1.62028
477	0.828936	0.499548	1.65937
478	0.829164	0.499548	1.65983
479	0.79226	0.5	1.58452
480	0.791374	0.499966	1.58286
481	0.873209	0.499966	1.74654
482	0.825454	0.499968	1.65102
483	0.852696	0.499548	1.70694
484	0.790038	0.499967	1.58018
485	0.780655	0.499968	1.56141
486	0.777827	0.5	1.55565
487	0.803214	0.499966	1.60654
488	0.860983	0.499956	1.72212
489	0.790679	0.499956	1.5815
490	0.815037	0.499583	1.63143
491	0.807303	0.499956	1.61475
492	0.851247	0.499966	1.70261
493	0.83572	0.499493	1.67314
494	0.850163	0.499548	1.70186
495	0.832983	0.499542	1.66749
496	0.824303	0.499956	1.64875
497	0.826684	0.499583	1.65475
498	0.833696	0.499967	1.6675
499	0.755401	0.499966	1.5109
500	0.829707	0.499966	1.65953

## Sheet: Aconitum brunneum
Table S5 The AUC ratio of 12 threatened medicinal plants on the QTP.
IterationNo	AUC_at_Value_0.05	AUC_at_0.5	AUC_ratio
1	0.887252	0.5	1.7745
2	0.914901	0.5	1.8298
3	0.888974	0.5	1.77795
4	0.895976	0.5	1.79195
5	0.895821	0.5	1.79164
6	0.931335	0.5	1.86267
7	0.858678	0.5	1.71736
8	0.88004	0.5	1.76008
9	0.969904	0.5	1.93981
10	0.845176	0.5	1.69035
11	0.89868	0.5	1.79736
12	0.920742	0.5	1.84148
13	0.931812	0.5	1.86362
14	0.859225	0.5	1.71845
15	0.904599	0.5	1.8092
16	0.879486	0.5	1.75897
17	0.912844	0.5	1.82569
18	0.886999	0.5	1.774
19	0.834016	0.5	1.66803
20	0.891819	0.5	1.78364
21	0.856676	0.5	1.71335
22	0.931078	0.5	1.86216
23	0.870045	0.5	1.74009
24	0.924136	0.5	1.84827
25	0.871213	0.5	1.74243
26	0.810024	0.5	1.62005
27	0.945044	0.5	1.89009
28	0.863475	0.5	1.72695
29	0.911856	0.5	1.82371
30	0.893107	0.5	1.78621
31	0.910227	0.5	1.82045
32	0.892642	0.5	1.78528
33	0.924818	0.5	1.84964
34	0.849025	0.5	1.69805
35	0.926003	0.5	1.85201
36	0.9091	0.5	1.8182
37	0.907017	0.5	1.81403
38	0.827464	0.5	1.65493
39	0.901846	0.5	1.80369
40	0.909107	0.5	1.81821
41	0.854475	0.5	1.70895
42	0.817557	0.5	1.63511
43	0.888564	0.5	1.77713
44	0.843444	0.5	1.68689
45	0.889893	0.5	1.77979
46	0.899098	0.5	1.7982
47	0.932275	0.5	1.86455
48	0.870078	0.5	1.74016
49	0.859716	0.5	1.71943
50	0.831094	0.5	1.66219
51	0.938023	0.5	1.87605
52	0.899542	0.5	1.79908
53	0.912465	0.5	1.82493
54	0.894552	0.5	1.7891
55	0.899941	0.5	1.79988
56	0.875659	0.5	1.75132
57	0.889089	0.5	1.77818
58	0.902412	0.5	1.80482
59	0.912488	0.5	1.82498
60	0.852754	0.5	1.70551
61	0.905756	0.5	1.81151
62	0.874033	0.5	1.74807
63	0.903481	0.5	1.80696
64	0.926519	0.5	1.85304
65	0.961162	0.5	1.92232
66	0.890125	0.5	1.78025
67	0.910014	0.5	1.82003
68	0.89675	0.5	1.7935
69	0.832405	0.5	1.66481
70	0.847388	0.5	1.69478
71	0.898804	0.5	1.79761
72	0.846877	0.5	1.69375
73	0.873064	0.5	1.74613
74	0.918149	0.5	1.8363
75	0.853519	0.5	1.70704
76	0.892179	0.5	1.78436
77	0.920767	0.5	1.84153
78	0.922164	0.5	1.84433
79	0.884865	0.5	1.76973
80	0.86498	0.5	1.72996
81	0.932621	0.5	1.86524
82	0.927561	0.5	1.85512
83	0.925455	0.5	1.85091
84	0.83791	0.5	1.67582
85	0.852006	0.5	1.70401
86	0.86945	0.5	1.7389
87	0.898204	0.5	1.79641
88	0.897934	0.5	1.79587
89	0.885787	0.5	1.77157
90	0.885138	0.5	1.77028
91	0.861531	0.5	1.72306
92	0.858329	0.5	1.71666
93	0.927006	0.5	1.85401
94	0.900306	0.5	1.80061
95	0.867615	0.5	1.73523
96	0.871014	0.5	1.74203
97	0.91326	0.5	1.82652
98	0.916361	0.5	1.83272
99	0.830964	0.5	1.66193
100	0.803485	0.5	1.60697
101	0.850308	0.5	1.70062
102	0.833808	0.5	1.66762
103	0.912565	0.5	1.82513
104	0.914398	0.5	1.8288
105	0.940719	0.5	1.88144
106	0.922176	0.5	1.84435
107	0.892843	0.5	1.78569
108	0.904578	0.5	1.80916
109	0.894463	0.5	1.78893
110	0.882665	0.5	1.76533
111	0.915847	0.5	1.83169
112	0.881568	0.5	1.76314
113	0.89704	0.5	1.79408
114	0.823523	0.5	1.64705
115	0.880302	0.5	1.7606
116	0.858494	0.5	1.71699
117	0.904556	0.5	1.80911
118	0.93286	0.5	1.86572
119	0.902825	0.5	1.80565
120	0.745803	0.5	1.49161
121	0.871358	0.5	1.74272
122	0.922836	0.5	1.84567
123	0.852391	0.5	1.70478
124	0.903916	0.5	1.80783
125	0.953784	0.5	1.90757
126	0.913232	0.5	1.82646
127	0.884011	0.5	1.76802
128	0.810814	0.5	1.62163
129	0.850099	0.5	1.7002
130	0.856362	0.5	1.71272
131	0.918645	0.5	1.83729
132	0.922577	0.5	1.84515
133	0.851724	0.5	1.70345
134	0.95678	0.5	1.91356
135	0.936743	0.5	1.87349
136	0.914856	0.5	1.82971
137	0.895678	0.5	1.79136
138	0.925877	0.5	1.85175
139	0.864126	0.5	1.72825
140	0.817582	0.5	1.63516
141	0.910571	0.5	1.82114
142	0.910229	0.5	1.82046
143	0.869882	0.5	1.73976
144	0.922362	0.5	1.84472
145	0.896642	0.5	1.79328
146	0.897187	0.5	1.79437
147	0.895929	0.5	1.79186
148	0.935616	0.5	1.87123
149	0.908257	0.5	1.81651
150	0.911165	0.5	1.82233
151	0.943051	0.5	1.8861
152	0.878538	0.5	1.75708
153	0.942869	0.5	1.88574
154	0.89848	0.5	1.79696
155	0.932116	0.5	1.86423
156	0.888888	0.5	1.77778
157	0.910206	0.5	1.82041
158	0.873143	0.5	1.74629
159	0.903716	0.5	1.80743
160	0.83128	0.5	1.66256
161	0.896103	0.5	1.79221
162	0.887685	0.5	1.77537
163	0.834565	0.5	1.66913
164	0.829952	0.5	1.6599
165	0.891458	0.5	1.78292
166	0.930474	0.5	1.86095
167	0.824973	0.5	1.64995
168	0.863022	0.5	1.72604
169	0.888472	0.5	1.77694
170	0.957512	0.5	1.91502
171	0.882834	0.5	1.76567
172	0.895345	0.5	1.79069
173	0.871969	0.5	1.74394
174	0.918441	0.5	1.83688
175	0.827092	0.5	1.65418
176	0.903388	0.5	1.80678
177	0.894574	0.5	1.78915
178	0.927766	0.5	1.85553
179	0.840477	0.5	1.68095
180	0.892361	0.5	1.78472
181	0.912042	0.5	1.82408
182	0.877969	0.5	1.75594
183	0.938081	0.5	1.87616
184	0.822012	0.5	1.64402
185	0.899413	0.5	1.79883
186	0.909272	0.5	1.81854
187	0.859209	0.5	1.71842
188	0.861257	0.5	1.72251
189	0.873125	0.5	1.74625
190	0.884254	0.5	1.76851
191	0.930126	0.5	1.86025
192	0.871729	0.5	1.74346
193	0.924931	0.5	1.84986
194	0.83026	0.5	1.66052
195	0.893311	0.5	1.78662
196	0.883994	0.5	1.76799
197	0.954631	0.5	1.90926
198	0.841785	0.5	1.68357
199	0.837724	0.5	1.67545
200	0.866217	0.5	1.73243
201	0.893408	0.5	1.78682
202	0.810949	0.5	1.6219
203	0.92213	0.5	1.84426
204	0.835067	0.5	1.67013
205	0.901163	0.5	1.80233
206	0.864617	0.5	1.72923
207	0.867026	0.5	1.73405
208	0.913824	0.5	1.82765
209	0.930999	0.5	1.862
210	0.876987	0.5	1.75397
211	0.890676	0.5	1.78135
212	0.905179	0.5	1.81036
213	0.819445	0.5	1.63889
214	0.887166	0.5	1.77433
215	0.884698	0.5	1.7694
216	0.896557	0.5	1.79311
217	0.958045	0.5	1.91609
218	0.852832	0.5	1.70566
219	0.874683	0.5	1.74937
220	0.96695	0.5	1.9339
221	0.868348	0.5	1.7367
222	0.897485	0.5	1.79497
223	0.862792	0.5	1.72558
224	0.892802	0.5	1.7856
225	0.929401	0.5	1.8588
226	0.937384	0.5	1.87477
227	0.834181	0.5	1.66836
228	0.829175	0.5	1.65835
229	0.892901	0.5	1.7858
230	0.798109	0.5	1.59622
231	0.887757	0.5	1.77551
232	0.887544	0.5	1.77509
233	0.902618	0.5	1.80524
234	0.935616	0.5	1.87123
235	0.895111	0.5	1.79022
236	0.932715	0.5	1.86543
237	0.911054	0.5	1.82211
238	0.891763	0.5	1.78353
239	0.921462	0.5	1.84292
240	0.828323	0.5	1.65665
241	0.918753	0.5	1.83751
242	0.90064	0.5	1.80128
243	0.892346	0.5	1.78469
244	0.915196	0.5	1.83039
245	0.884776	0.5	1.76955
246	0.912225	0.5	1.82445
247	0.881334	0.5	1.76267
248	0.934354	0.5	1.86871
249	0.903451	0.5	1.8069
250	0.894702	0.5	1.7894
251	0.924418	0.5	1.84884
252	0.951646	0.5	1.90329
253	0.856854	0.5	1.71371
254	0.840448	0.5	1.6809
255	0.886003	0.5	1.77201
256	0.861056	0.5	1.72211
257	0.873251	0.5	1.7465
258	0.88703	0.5	1.77406
259	0.883305	0.5	1.76661
260	0.851503	0.5	1.70301
261	0.884108	0.5	1.76822
262	0.886343	0.5	1.77269
263	0.910473	0.5	1.82095
264	0.921202	0.5	1.8424
265	0.905109	0.5	1.81022
266	0.86638	0.5	1.73276
267	0.89558	0.5	1.79116
268	0.890248	0.5	1.7805
269	0.884193	0.5	1.76839
270	0.920874	0.5	1.84175
271	0.93545	0.5	1.8709
272	0.904223	0.5	1.80845
273	0.931861	0.5	1.86372
274	0.92353	0.5	1.84706
275	0.949602	0.5	1.8992
276	0.881382	0.5	1.76276
277	0.941725	0.5	1.88345
278	0.874419	0.5	1.74884
279	0.849433	0.5	1.69887
280	0.883775	0.5	1.76755
281	0.933949	0.5	1.8679
282	0.818657	0.5	1.63731
283	0.776379	0.5	1.55276
284	0.935808	0.5	1.87162
285	0.893803	0.5	1.78761
286	0.921614	0.5	1.84323
287	0.887636	0.5	1.77527
288	0.946936	0.5	1.89387
289	0.792903	0.5	1.58581
290	0.883978	0.5	1.76796
291	0.877377	0.5	1.75475
292	0.906825	0.5	1.81365
293	0.839413	0.5	1.67883
294	0.850087	0.5	1.70017
295	0.881538	0.5	1.76308
296	0.93268	0.5	1.86536
297	0.918051	0.5	1.8361
298	0.904688	0.5	1.80938
299	0.940493	0.5	1.88099
300	0.927315	0.5	1.85463
301	0.828972	0.5	1.65794
302	0.949136	0.5	1.89827
303	0.88288	0.5	1.76576
304	0.86135	0.5	1.7227
305	0.926802	0.5	1.8536
306	0.8302	0.5	1.6604
307	0.938108	0.5	1.87622
308	0.90009	0.5	1.80018
309	0.875062	0.5	1.75012
310	0.866058	0.5	1.73212
311	0.850115	0.5	1.70023
312	0.922305	0.5	1.84461
313	0.881012	0.5	1.76202
314	0.914457	0.5	1.82891
315	0.895415	0.5	1.79083
316	0.926814	0.5	1.85363
317	0.845116	0.5	1.69023
318	0.886577	0.5	1.77315
319	0.836384	0.5	1.67277
320	0.916248	0.5	1.8325
321	0.876997	0.5	1.75399
322	0.93039	0.5	1.86078
323	0.913282	0.5	1.82656
324	0.923225	0.5	1.84645
325	0.883673	0.5	1.76735
326	0.839835	0.5	1.67967
327	0.838419	0.5	1.67684
328	0.914289	0.5	1.82858
329	0.881313	0.5	1.76263
330	0.917888	0.5	1.83578
331	0.951241	0.5	1.90248
332	0.853472	0.5	1.70694
333	0.895316	0.5	1.79063
334	0.90926	0.5	1.81852
335	0.849166	0.5	1.69833
336	0.769793	0.5	1.53959
337	0.900806	0.5	1.80161
338	0.909133	0.5	1.81827
339	0.876513	0.5	1.75303
340	0.911231	0.5	1.82246
341	0.936208	0.5	1.87242
342	0.910137	0.5	1.82027
343	0.84471	0.5	1.68942
344	0.834503	0.5	1.66901
345	0.776226	0.5	1.55245
346	0.872147	0.5	1.74429
347	0.88962	0.5	1.77924
348	0.897132	0.5	1.79426
349	0.896633	0.5	1.79327
350	0.886994	0.5	1.77399
351	0.88369	0.5	1.76738
352	0.871762	0.5	1.74352
353	0.873039	0.5	1.74608
354	0.911959	0.5	1.82392
355	0.916136	0.5	1.83227
356	0.867948	0.5	1.7359
357	0.801133	0.5	1.60227
358	0.948706	0.5	1.89741
359	0.846039	0.5	1.69208
360	0.852125	0.5	1.70425
361	0.885474	0.5	1.77095
362	0.848697	0.5	1.69739
363	0.873777	0.5	1.74755
364	0.873147	0.5	1.74629
365	0.911967	0.5	1.82393
366	0.845563	0.5	1.69113
367	0.872075	0.5	1.74415
368	0.912711	0.5	1.82542
369	0.901421	0.5	1.80284
370	0.885628	0.5	1.77126
371	0.929451	0.5	1.8589
372	0.840497	0.5	1.68099
373	0.85566	0.5	1.71132
374	0.889508	0.5	1.77902
375	0.944713	0.5	1.88943
376	0.833592	0.5	1.66718
377	0.911145	0.5	1.82229
378	0.908019	0.5	1.81604
379	0.896961	0.5	1.79392
380	0.867426	0.5	1.73485
381	0.882082	0.5	1.76416
382	0.930962	0.5	1.86192
383	0.893131	0.5	1.78626
384	0.847275	0.5	1.69455
385	0.855198	0.5	1.7104
386	0.925816	0.5	1.85163
387	0.917451	0.5	1.8349
388	0.920517	0.5	1.84103
389	0.842918	0.5	1.68584
390	0.937782	0.5	1.87556
391	0.963012	0.5	1.92602
392	0.907586	0.5	1.81517
393	0.908134	0.5	1.81627
394	0.931922	0.5	1.86384
395	0.918478	0.5	1.83696
396	0.92164	0.5	1.84328
397	0.871811	0.5	1.74362
398	0.914911	0.5	1.82982
399	0.880248	0.5	1.7605
400	0.875573	0.5	1.75115
401	0.893052	0.5	1.7861
402	0.858179	0.5	1.71636
403	0.795762	0.5	1.59152
404	0.894574	0.5	1.78915
405	0.826329	0.5	1.65266
406	0.935985	0.5	1.87197
407	0.880268	0.5	1.76054
408	0.860168	0.5	1.72034
409	0.798196	0.5	1.59639
410	0.860535	0.5	1.72107
411	0.914361	0.5	1.82872
412	0.941677	0.5	1.88335
413	0.946127	0.5	1.89225
414	0.918261	0.5	1.83652
415	0.864465	0.5	1.72893
416	0.845713	0.5	1.69143
417	0.897886	0.5	1.79577
418	0.847683	0.5	1.69537
419	0.928514	0.5	1.85703
420	0.875097	0.5	1.75019
421	0.905427	0.5	1.81085
422	0.923728	0.5	1.84746
423	0.855484	0.5	1.71097
424	0.944335	0.5	1.88867
425	0.875255	0.5	1.75051
426	0.938425	0.5	1.87685
427	0.87776	0.5	1.75552
428	0.861865	0.5	1.72373
429	0.840925	0.5	1.68185
430	0.883029	0.5	1.76606
431	0.925844	0.5	1.85169
432	0.885927	0.5	1.77185
433	0.903264	0.5	1.80653
434	0.876828	0.5	1.75366
435	0.930614	0.5	1.86123
436	0.928992	0.5	1.85798
437	0.897919	0.5	1.79584
438	0.889436	0.5	1.77887
439	0.894574	0.5	1.78915
440	0.889193	0.5	1.77839
441	0.919976	0.5	1.83995
442	0.848196	0.5	1.69639
443	0.920372	0.5	1.84074
444	0.830074	0.5	1.66015
445	0.909342	0.5	1.81868
446	0.872006	0.5	1.74401
447	0.951197	0.5	1.90239
448	0.827383	0.5	1.65477
449	0.900982	0.5	1.80196
450	0.956579	0.5	1.91316
451	0.890231	0.5	1.78046
452	0.875244	0.5	1.75049
453	0.860162	0.5	1.72032
454	0.90274	0.5	1.80548
455	0.8812	0.5	1.7624
456	0.891885	0.5	1.78377
457	0.855129	0.5	1.71026
458	0.911511	0.5	1.82302
459	0.878106	0.5	1.75621
460	0.902269	0.5	1.80454
461	0.884724	0.5	1.76945
462	0.866089	0.5	1.73218
463	0.834309	0.5	1.66862
464	0.907302	0.5	1.8146
465	0.885179	0.5	1.77036
466	0.862967	0.5	1.72593
467	0.84145	0.5	1.6829
468	0.897045	0.5	1.79409
469	0.919947	0.5	1.83989
470	0.854643	0.5	1.70929
471	0.925524	0.5	1.85105
472	0.917865	0.5	1.83573
473	0.925584	0.5	1.85117
474	0.876922	0.5	1.75384
475	0.875545	0.5	1.75109
476	0.942851	0.5	1.8857
477	0.893802	0.5	1.7876
478	0.927699	0.5	1.8554
479	0.912466	0.5	1.82493
480	0.820172	0.5	1.64034
481	0.922578	0.5	1.84516
482	0.907524	0.5	1.81505
483	0.926665	0.5	1.85333
484	0.883896	0.5	1.76779
485	0.822453	0.5	1.64491
486	0.916008	0.5	1.83202
487	0.885991	0.5	1.77198
488	0.908794	0.5	1.81759
489	0.847306	0.5	1.69461
490	0.904677	0.5	1.80935
491	0.858018	0.5	1.71604
492	0.905796	0.5	1.81159
493	0.912199	0.5	1.8244
494	0.851931	0.5	1.70386
495	0.878588	0.5	1.75718
496	0.911921	0.5	1.82384
497	0.922689	0.5	1.84538
498	0.85145	0.5	1.7029
499	0.913979	0.5	1.82796
500	0.880032	0.5	1.76006

[truncated: 2 more sheets: Rhododendron anthopogonoides, Androsace elatior]
