# Supplementary material for: Predicting the potential distribution of 12 threatened medicinal plants on the Qinghai‐Tibet Plateau, with a maximum entropy model
Source: Ecol Evol. 2024 Feb 15;14(2):e11042. doi: 10.1002/ece3.11042 (PMC10867876; doi:10.1002/ece3.11042)
Supplement: Supplementary file 14 — Table S6 [file ECE3-14-e11042-s013.xlsx]

## Sheet: Sheet1
Table S6 Area of suitable habitat for threatened medicinal plants on the QTP in the current and future climate scenario.
Species	Current
							RPC4.5						RPC6.0						RPC8.5						RPC4.5						RPC6.0						RPC8.5
	Suitable Habitat area (Í105 km2)			Cover Area on the QTP (%)			Suitable Habitat area (Í105 km2)			Cover Area on the QTP (%)			Suitable Habitat area (Í105 km2)			Cover Area on the QTP (%)			Suitable Habitat area (Í105 km2)			Cover Area on the QTP (%)			Suitable Habitat area (Í105 km2)			Cover Area on the QTP (%)			Suitable Habitat area (Í105 km2)			Cover Area on the QTP (%)			Suitable Habitat area (Í105 km2)			Cover Area on the QTP (%)
	Medium	High	Medium + High	Medium	High	Medium + High	Medium	High	Medium + High	Medium	High	Medium + High	Medium	High	Medium + High	Medium	High	Medium + High	Medium	High	Medium + High	Medium	High	Medium + High	Medium	High	Medium + High	Medium	High	Medium + High	Medium	High	Medium + High	Medium	High	Medium + High	Medium	High	Medium + High	Medium	High	Medium + High
GL	15.7175	2.62527	18.3428	0.0628701	0.0105011	0.0733712	19.6716	7.32671	26.9983	0.0786865	0.0293068	0.107993	19.4615	8.07733	27.5388	0.0778459	0.0323093	0.110155	20.3739	9.48627	29.8601	0.0814955	0.0379451	0.119441	20.5683	8.48844	29.0568	0.0822734	0.0339538	0.116227	20.6306	12.0353	32.6659	0.0825225	0.0481411	0.130664	19.6901	13.0936	32.7837	0.0787604	0.0523745	0.131135
RAL	6.739	0.000783895	6.73979	0.026956	3.13558e-06	0.0269592	16.7185	0	16.7185	0.066874	0	0.066874	16.7679	0	16.7679	0.0670718	0	0.0670718	19.1275	0	19.1275	0.0765102	0	0.0765102	16.6405	0	16.6405	0.0665618	0	0.0665618	24.3552	0	24.3552	0.0974208	0	0.0974208	29.1491	0	29.1491	0.116597	0	0.116597
LA	7.60108	2.91538	10.5165	0.0304043	0.0116615	0.0420658	10.8232	5.10836	15.9315	0.0432927	0.0204334	0.0637261	10.8661	5.12696	15.993	0.0434643	0.0205078	0.0639721	11.7195	5.78728	17.5068	0.0468781	0.0231491	0.0700272	12.2057	6.495	18.7007	0.0488227	0.02598	0.0748027	12.3129	7.3441	19.657	0.0492517	0.0293764	0.0786281	12.0552	7.99537	20.0506	0.048221	0.0319815	0.0802025
FU	8.58494	2.08787	10.6728	0.0343397	0.00835148	0.0426912	10.6481	2.1421	12.7902	0.0425923	0.0085684	0.0511607	10.3268	2.07077	12.3976	0.0413073	0.00828306	0.0495904	10.5688	1.85705	12.4259	0.0422753	0.00742819	0.0497035	12.156	2.06692	14.2229	0.048624	0.00826767	0.0568917	8.6304	0.999538	9.62994	0.0345216	0.00399815	0.0385198	10.5068	1.03766	11.5445	0.0420273	0.00415065	0.046178
FP	11.4817	3.21319	14.6949	0.0459269	0.0128527	0.0587796	11.4357	2.78318	14.2189	0.0457427	0.0111327	0.0568754	12.0479	3.33562	15.3835	0.0481916	0.0133425	0.0615341	10.133	1.91363	12.0466	0.0405319	0.00765452	0.0481865	12.2331	3.32507	15.5582	0.0489324	0.0133003	0.0622327	13.5561	3.58953	17.1456	0.0542245	0.0143581	0.0685826	9.39612	1.76612	11.1622	0.0375845	0.00706446	0.044649
RT	14.6625	2.36159	17.0241	0.0586499	0.00944636	0.0680963	13.6591	0.72154	14.3806	0.0546364	0.00288616	0.0575225	13.9573	0.712204	14.6695	0.0678292	0.00284882	0.070678	12.4664	0.0243008	12.4907	0.0498654	9.7203e-05	0.0499626	12.9832	0.191769	13.175	0.0519329	0.000767077	0.0527	16.3643	5.49389	21.8582	0.0654572	0.0219756	0.0874328	10.386	0.056583	10.4426	0.0415442	0.000226332	0.0417705
ABR	40.8321	2.92935	43.7614	0.163328	0.0117174	0.175046	36.8114	2.80663	39.6181	0.147246	0.0112265	0.158472	34.5448	2.55464	37.0995	0.138179	0.0102186	0.148398	37.4214	6.49536	43.9167	0.149686	0.0259814	0.175667	37.641	5.95497	43.596	0.150564	0.0238199	0.174384	34.5731	3.8274	38.4005	0.138292	0.0153096	0.153602	32.9714	7.20165	40.1731	0.131886	0.0288066	0.160692
FD	7.1911	0.162124	7.35322	0.0287644	0.000648495	0.0294129	4.23952	0.0316409	4.27116	0.0169581	0.000126563	0.0170846	2.44433	0.0396223	2.48395	0.00977731	0.000158489	0.0099358	6.63258	0.15336	6.78594	0.0385303	0.000733441	0.0392637	6.46086	0.049813	6.51068	0.0258435	0.000199252	0.0260427	6.22598	0.0736149	6.2996	0.0249039	0.00029446	0.0251984	6.17275	0.147996	6.32074	0.032691	0.000991984	0.033683
NI	28.9289	7.00182	35.9307	0.115715	0.0280073	0.143723	35.2503	13.7805	49.0309	0.141001	0.0551221	0.196123	34.7774	15.1292	49.9067	0.13911	0.060517	0.199627	34.9831	13.8772	48.8603	0.139932	0.0555086	0.195441	36.2852	16.7087	52.9939	0.145141	0.0668346	0.211976	31.0839	15.6703	46.7542	0.124336	0.0626811	0.187017	32.0731	15.0416	47.1147	0.128292	0.0601664	0.188459
AB	31.0102	0.126136	31.1363	0.124041	0.000504543	0.124545	11.5089	0	11.5089	0.0460357	0	0.0460357	9.67555	0	9.67555	0.0387022	0	0.0387022	20.555	0	20.555	0.0822201	0	0.0822201	15.9161	0	15.9161	0.0636643	0	0.0636643	13.963	0	13.963	0.0558518	0	0.0558518	21.2375	0	21.2375	0.08495	0	0.08495
RAN	34.823	2.20004	37.023	0.139292	0.00880015	0.148092	65.2487	0.00228042	65.2509	0.260995	9.12169e-06	0.261004	63.2819	0.444184	63.7261	0.253128	0.00177673	0.254904	70.1278	0.0661322	70.1939	0.280511	0.000264529	0.280776	67.1272	0.0118297	67.1391	0.268509	4.73188e-05	0.268556	59.4574	0.0104757	59.4679	0.23783	4.19028e-05	0.237871	66.7548	0.001354	66.7562	0.267019	5.416e-06	0.267025
AE	6.11545	0.843115	6.95857	0.0244618	0.00337246	0.0278343	9.04266	1.54007	10.5827	0.0361706	0.00616028	0.0423309	8.7611	1.83175	10.5928	0.0350444	0.007327	0.0423714	12.1317	2.77606	14.9078	0.0485268	0.0111042	0.0596311	11.3293	2.55258	13.8819	0.0453171	0.0102103	0.0555274	12.4263	3.0651	15.4914	0.0497052	0.0122604	0.0619656	12.4071	4.34506	16.7522	0.0496285	0.0173802	0.0670088
